# Supplementary material for: Standard of care for COVID-19 in randomized clinical trials registered in trial registries and published in preprint servers and scholarly journals: a cross-sectional study
Source: BMC Med Res Methodol. 2022 Jun 17;22:173. doi: 10.1186/s12874-022-01646-1 (PMC9205140; doi:10.1186/s12874-022-01646-1)
Supplement: Supplementary file 2 — Additional file 2 Supplementary file 2. Raw data from clinical trial registries (Available at Open Science Framework: https://osf.io/he9c8/) [file 12874_2022_1646_MOESM2_ESM.xlsx]

## Sheet: Table 1
																		SoC component 1				SoC component 2				SoC component 3				SoC component 4				SoC component 5				SoC component 6				SoC component 7				SoC component 8
TrialID	Public_title	Primary_sponsor	Date_registration	web_address	Recruitment_Status	Target_size	Inclusion_Criteria	Intervention	Countries	SPONSOR COUNTRY	IS STANDARD OF CARE MENTIONED?(YES/NO)	SoC is intervention, comparator or both?	Copy SoC description verbatim	How many components are there in the SoC?	Mišljenje Mahir	Mišljenje Renata	Mišljenje Marin	therapy name	duration of treatment	dose	regimen	therapy name	duration of treatment	dose	regimen	therapy name	duration of treatment	dose	regimen	therapy name	duration of treatment	dose	regimen	therapy name	duration of treatment	dose	regimen	therapy name	duration of treatment	dose	regimen	therapy name	duration of treatment	dose	regimen	therapy name	duration of treatment	dose	regimen
ACTRN12620000445976	To compare the effectiveness of two drugs (hydroxychloroquine and lopinavir/ritonavir alone or combined in treating hospitalized patients with confirmed COVID-19 compared to standard of care	University of Melbourne	06/04/2020	anzctr.org.au	Recruiting	2500	Inclusion criteria: 1. Age 18 years and over <br>2. Confirmed SARS-CoV-2 by nucleic acid testing in the past 12 days <br>3. Able to be randomised within 12 days of symptom onset <br>4. Expected to be remain an inpatient for at least 48 hours from the time of randomisation <br>	Intervention 1<br>Intervention Type: Drug<br>Intervention Administration: Oral<br>Intervention Name: Lopinavir/ritonavir<br>Intervention Description: Lopinavir (400mg)/ritonavir (100mg) twice daily for 10 days<br>Intervention Adherence: direct supervision while in hospital. Once home, adherence will be monitored through daily phone calls<br><br>Intervention 2<br>Intervention Type: Drug<br>Interve…	Australia;New Zealand	Australia;New Zealand	yes	comparator	Routine usual medical care given by medical doctors to treat and control symptoms (i.e. medications for pain or oxygen therapy) of COVID-19.	not declared				medication for pain	N/A	N/A	N/A	oxygen therapy	N/A	N/A	N/A
ACTRN12620000517976	COVID-19: Can Nebulised HepArin Reduce Time to Extubation in SARS-CoV-2 patients requiring mechanical ventilation (CHARTER Study)	St Vincents Hospital Melbourne	27/04/2020	anzctr.org.au	Recruiting	206	Inclusion criteria: Age 18 years or older <br>In ICU or scheduled for transfer to ICU <br>Endotracheal tube in place <br>Intubated yesterday or today <br>PaO2 to FIO2 ratio less than or equal to 300 while intubated <br>Acute opacities not fully explained by effusions, lobar/lung collapse and nodules, affecting at least one lung quadrant on chest X-ray or CT <br>The acute opacities on chest X-ray …	Nebulised (Vibrating mesh nebuliser) heparin sodium 25,000 IU in 5 ml 6-hourly to day 10 while invasively ventilated in addition to standard care.<br>The medication will be prescribed and administration documented in the medical record.<br>	Australia	Australia	yes	comparator	Standard care represents the treatments routinely provided by the medical team managing the patient. Standard care will be at the discretion of the medical team.	not declared
ACTRN12620000580976	Tocilizumab for tReatment Of COVID-19 in intensive cARe patients (“TROCAR”)	QIMR Berghofer Medical Research Institute	19/05/2020	anzctr.org.au	Not Recruiting	150	Inclusion criteria: 1. Male or female aged greater than or equal to 18 years <br>2. Confirmed SARS-CoV-2 by PCR with sample taken within 14 days prior to randomisation <br>3. Requirement for invasive or non-invasive ventilatory support or admission to ICU (or planned commencement of invasive or non-invasive ventilatory support, or planned admission to ICU) <br>4. Enrolled prior to or within 24 ho…	Patients with confirmed severe SARS-CoV-2 infection will be screened and those that meet eligibility criteria, and who consented (or whose next of kin or guardian consent will be enrolled in the study. Patients will be randomized 2:1 on Day 1 to receive a single dose of 400 mg TCZ (Actemra®, Roche Products Pty Limited) administered intravenously over 1 h (in addition to standard of care), or stan…	Australia	Australia	yes	both	Standard care therapy for COVID-19 patient admitted to Intensive Care Units / Standard of care will be determined by the treating clinician for each individual patient and will be in accordance with the evolving treatment guidelines for critically ill patients with COVID-19. Treatments may include antiviral agents (e.g. LPV/r, HCQ), or antibiotics (use adjunctive therapies such as steroids is dis…	not declared
ACTRN12620000612910	The MEND (MEseNchymal coviD-19) Trial: a pilot study to investigate early efficacy of mesenchymal stem cells in adults with COVID-19	Cynata Therapeutics Limited	25/05/2020	anzctr.org.au	Recruiting	24	Inclusion criteria: 1. Male or female, 18 years of age or older <br>2. ICU admission due to strongly suspected or proven COVID-19 <br>3. P/F ratio <300 mmHG for less than 24 hours	Treatment: Other- Mesenchymoangioblast-derived mesenchymal stem cells (CYP-001)<br><br>Intervention group: Mesenchymoangioblast-derived mesenchymal stem cells (CYP-001) at a dose of 2 million cells/kg (up to a maximum of 200 million cells) by IV infusion on two occasions (Day 1 and Day 3) PLUS standard of care in ICU<br><br>Control group: standard of care in ICU<br><br>The active agent in CYP-001…	Australia	Australia	yes	both	This is defined as all interventions received as part of routine clinical practice for the management of COVID-19 or related illnesses in ICU that does not include the study intervention of CYP-001.	not declared
ChiCTR2000029308	A randomized, controlled open-label trial to evaluate the efficacy and safety of lopinavir-ritonavir in hospitalized patients with novel coronavirus pneumonia (COVID-19)	Wuhan Jinyintan Hospital (Wuhan Infectious Diseases Hospital)	2020-01-23	www.chictr.org.cn	Recruiting	160	Inclusion criteria: 1. Adult aged >=18years old; <br>2. Patients infected with new coronavirus confirmed by PCR <br>3. In the state of no oxygen at rest, the patient's SPO2<=94% or the oxygenation index is less than 300mmHg.	intervention group:Lopinavir-ritonavir tablets (each containing 200 mg of lopinavir and 50 mg of ritonavir), twice a day, 2 tablets at a time;Control group:Conventional standardized treatment;	China	China	yes	comparator	Conventional standardized treatment	not declared																												i.v.
ChiCTR2000029433	A randomized, open-label, blank-controlled trial for Lian-Hua Qing-Wen Capsule/Granule in the treatment of suspected novel coronavirus pneumonia (COVID-19)	Hebei Yiling Hospital?Renmin Hospital of Wuhan University	2020-02-01	www.chictr.org.cn	Not Recruiting	240	Inclusion criteria: 1. Those who meet the diagnostic criteria for suspected cases in the diagnosis and treatment scheme; <br>2. Over 18 years old (including 18 years old), male or female; <br>3. At the time of enrollment, the patient had any of the main symptoms (fever, cough, fatigue); <br>4. Voluntarily sign a written informed consent before the study begins.	Routine treatment + Lianhua Qingwen Capsules/granules:4 capsules / time or 1 bag / time, 3 times a day;Conventional treatment:Treat as prescribed in the fourth edition of the diagnosis and treatment plan;	China	China	yes	both	"Routine treatment" in intervention group and "Treat as prescribed in the fourth edition of the diagnosis and treatment plan, without using traditional Chinese medicine" in the control	not declared																												i.m.
ChiCTR2000029434	A randomized, open-label, blank-controlled trial for Lian-Hua Qing-Wen Capsule /Granule in the treatment of novel coronavirus pneumonia (COVID-19)	Hebei Yiling Hospital, Renmin Hospital of Wuhan University	2020-02-01	www.chictr.org.cn	Not Recruiting	240	Inclusion criteria: 1. Patients with confirmed new coronavirus-infected pneumonia; <br>2. Above 18 years old (inclusive); <br>3. At the time of enrollment, the patient had any of the main symptoms (fever, cough, fatigue); <br>4. Voluntarily sign written informed consent.	Routine treatment + Lianhua Qingwen Capsules/granules:4 capsules / time or 1 bag / time, 3 times a day;Conventional treatment:Treat as prescribed in the fourth edition of the diagnosis and treatment plan, without using traditional Chinese medicine;	China	China	yes	both	"Routine treatment" in intervention group and "Treat as prescribed in the fourth edition of the diagnosis and treatment plan, without using traditional Chinese medicine" in the control	not declared																												inhal.
ChiCTR2000029459	The effect of pulmonary rehabilitation for pulmonary function and quality of life in patients with novel coronavirus pneumonia (COVID-19) in rehabilitation period	1.Xinhua affiliated hospital, Hubei University of Chinese Medicine; 2. Hubei Provincial Hospital of Integrated Chinese and Western Medicine	2020-02-02	www.chictr.org.cn	Not Recruiting	100	Inclusion criteria: 1. patients diagnosed as Pneumonia caused by new coronavirus infection (2019-nCoV); <br>2. virus turned negative after treatment; <br>3. aged 18-70 years old; <br>4. patients with clear consciousness; <br>5. Signing the informed consent form.	experimental group:Pulmonary rehabilitation+Conventional treatment;control group:Conventional treatment;	China	China	yes	both	Conventional treatment	not declared																												s.c.
ChiCTR2000029460	The effect of shadowboxing for pulmonary function and quality of life in patients with novel coronavirus pneumonia (COVID-19) in rehabilitation period	1. Xinhua affiliated hospital, Hubei University of Chinese Medicine; 2. Hubei Provincial Hospital of Integrated Chinese and Western Medicine	2020-02-02	www.chictr.org.cn	Not Recruiting	100	Inclusion criteria: 1. patients diagnosed as Pneumonia caused by new coronavirus infection (2019-nCoV); <br>2. virus turned negative after treatment; <br>3. aged 18-70 years old; <br>4. patients with clear consciousness <br>5. Signing the informed consent form.	experimental group:shadowboxing +conventional treatment;Control group:conventional treatments;	China	China	yes	both	Conventional treatment	not declared
ChiCTR2000029461	A Randomized Controlled Trial for Integrated Traditional Chinese Medicine and Western Medicine in the Treatment of Common Type Novel Coronavirus Pneumonia (COVID-19)	1. Xinhua affiliated hospital, Hubei University of Chinese Medicine; 2. Hubei Provincial Hospital of Integrated Chinese and Western Medicine	2020-02-02	www.chictr.org.cn	Not Recruiting	100	Inclusion criteria: 1. patients diagnosed as Pneumonia caused by new coronavirus infection (2019-nCoV);The classification was judged as common type; <br>2. aged 18-70 years old; <br>3. patients with clear consciousness; <br>4. Signing the informed consent form.	experimental group:TCM decoctions+basic conventional therapy;Control group:basic conventional therapies;	China	China	yes	both	basic conventional therapy	not declared
ChiCTR2000029496	A randomized, open label, parallel controlled trial of evaluating the efficacy of recombinant cytokine gene-derived protein injection for clearing novel coronavirus in patients with novel coronavirus pneumonia (COVID-19)	The First Hospital of Changsha; The Second Xiangya Hospital of Central South University	2020-02-03	www.chictr.org.cn	Recruiting	90	Inclusion criteria: (1) aged 18 to 70 years; <br>(2) Light and heavy patients with new coronavirus infection confirmed by etiology.	Intervention A:On the basis of routine medical treatment, the patients were given Novaferon Atomization inhalation, 20ug each time, twice a day, 7-14 days.;intervention B:On the basis of routine medical treatment, the patients were given lopinavir / ritonavir tablets (Kaletra) twice a day, twice each time, 7-14 days.;intervention C:On the basis of routine medical treatment, combined with Novafron…	China	China	yes	both	On the basis of routine medical treatment, the patients were given lopinavir / ritonavir tablets (Kaletra) twice a day, twice each time, 7-14 days.	1				lopinavir / ritonavir	7-14 days	2 times a day, 2 tablets at a time	oral
ChiCTR2000029539	A randomized, open-label study to evaluate the efficacy and safety of Lopinavir-Ritonavir in patients with mild novel coronavirus pneumonia (COVID-19)	Tongji Hospital, Tongji Medical College, Huazhong University of Science and Technology	2020-02-03	www.chictr.org.cn	Recruiting	328	Inclusion criteria: 1. Adult aged >= 18 years old; <br>2. Patients with unexplained viral pneumonia that have been clinically diagnosed or patients with novel coronavirus serum antibody (IgM or IgG) positive or patients with novel coronavirus infection confirmed by PCR when no rapid diagnostic kit has been developed; <br>3. The interval between the onset of symptoms and randomized is within 7 day…	experimental group:conventional standardized treatment and Lopinavir-Ritonavir;control group:Conventional standardized treatment;	China	China	yes	both	conventional standardized treatment	not declared
ChiCTR2000029541	A randomised, open, controlled trial for darunavir/cobicistat or Lopinavir/ritonavir combined with thymosin a1 in the treatment of novel coronavirus pneumonia (COVID-19)	Zhongnan Hospital of Wuhan University	2020-02-03	www.chictr.org.cn	Not Recruiting	100	Inclusion criteria: 1. Aged 18-65 years; <br>2. been Confirmed with 2019-nCoV pneumonia, hospitalized or will be hospitalized; <br>3. Sign the ICF; <br>4. no more than 10 days from the occurrence of relevant clinical symptoms to the diagnosis been confirmed.	DRV/c group:DRV/c (800mg/150mg QD) + Conventional treatment containing thymosin (1.6 mg SC QOD) ;LPV/r group:LPV/r (400mg/100mg bid) + Conventional treatment containing thymosin (1.6 mg SC QOD);other group:Conventional treatment containing thymosin (1.6 mg SC QOD) ;	China	China	yes	both	Conventional treatment containing thymosin	1	Kada imamo da je u svim grupama SoC onda je to both	Može, onda treba promijeniti i druge u stupcu M, označila sam ih narančastom	Suglasan sam s ovim	thymosin	14 days (according to the results of the throat swab nucleic acid, the administration can be advanced or extended)	0,8 mg	s.c.
ChiCTR2000029549	Recommendations of Integrated Traditional Chinese and Western Medicine for Novel Coronavirus Pneumonia (COVID-19)	Hospital of Chengdu University of Traditional Chinese Medicine	2020-02-04	www.chictr.org.cn	Recruiting	400	Inclusion criteria: Patients with suspected and confirmed diagnosis of 2019-nCoV Pneumonia Version 4.0 (published at 2020.01.27) of the National Health Commission	Experimental group:Western medicine routine treatment combined with traditional Chinese medicine treatment;Control group:Western medicine routine treatment;	China	China	yes	both	Western medicine routine treatment	not declared
ChiCTR2000029573	A multicenter, randomized, open, controlled clinical study to evaluate the efficacy and safety of recombinant cytokine gene-derived protein injection in combination with standard therapy in patients with novel coronavirus infection	The First Affiliated Hospital of Medical College of Zhejiang University	2020-02-05	www.chictr.org.cn	Recruiting	240	Inclusion criteria: o be enrolled, all the following criteria must be met: <br>1) the confirmed patient (or legal guardian) agrees to participate in the study and signs the informed consent; <br>2) Aged 18-65 years, gender not limited; <br>3) the time interval between symptom onset and random enrollment was within 8 days (symptom onset was mainly determined by the time of fever); <br>4) real-time…	Mild Type Group A:antiviral therapy and Chinese medicine treatment;Mild Type Group B:antiviral therapy, Chinese medicine treatment, and Novaferon atomization;Common and Heavy Type Group C:antiviral therapy and Chinese medicine treatment;Common and Heavy Type Group C:antiviral therapy, Chinese medicine treatment, and Novaferon atomization;	China	China	yes	both	To evaluate the efficacy and safety of recombinant cytokine gene-derived protein injection in combination with standard therapy in patients with novel coronavirus infection	not declared	suglasan da bude both	Ovdje nisam sigurna, možda both jer se intervencija koristi "combined with standard treatment": "A multi-center, randomized, open, controlled clinical study to evaluate the effectiveness and safety of recombinant cytokine gene-derived protein injection combined with standard treatment in patients with new coronavirus infection "	both
ChiCTR2000029580	Severe novel coronavirus pneumonia (COVID-19) patients treated with ruxolitinib in combination with mesenchymal stem cells: a prospective, single blind, randomized controlled clinical trial	Department of Hematology, Tongji Hospital, Tongji Medical College, Huazhong University of Science and Technology	2020-02-05	www.chictr.org.cn	Recruiting	70	Inclusion criteria: 1. Aged >= 18 years and <= 75 years; <br>2. Patients clinically diagnosed as novel coronavirus infection; or with positive serum antibodies (IgM or IgG); or with novel coronavirus infection confirmed by PCR; <br>3. Severe/critical patients.	Experimental group:Ruxolitinib combined with mesenchymal stem cell;control group: Routine treatment;	China	China	yes	comparator	Routine treatment	not declared
ChiCTR2000029603	A Randomized, Open-Label, Multi-Centre Clinical Trial Evaluating and Comparing the Safety and Efficiency of ASC09/Ritonavir and Lopinavir/Ritonavir for Confirmed Cases of Novel Coronavirus Pneumonia (COVID-19)	The First Affiliated Hospital of Zhejiang University School of Medicine	2020-02-06	www.chictr.org.cn	Recruiting	160	Inclusion criteria: 1. Aged 18-75 years old; <br>2. Patients with novel coronavirus infection pneumonia were confirmed by RT-PCR and clinical symptoms. The diagnostic criteria refer to "Pneumonitis Diagnosis and Treatment Scheme for Novel Coronavirus Infection (Trial Version 5)"; <br>3. Patients with newly diagnosed respiratory system discomfort who have been hospitalized (the diagnosis time of r…	Experimental group:Conventional standardized treatment and ASC09/Ritonavir;Control group:Conventional standardized treatment and Lopinavir/Ritonavir;	China	China	yes	both	Conventional standardized treatment	not declared
ChiCTR2000029605	A randomized, open-label, blank-controlled, multicenter trial for Shuang-Huang-Lian oral solution in the treatment of ovel coronavirus pneumonia (COVID-19)	Tongji Hospital, Tongji Medical College, Huazhong University of Science and Technology	2020-02-06	www.chictr.org.cn	Recruiting	400	Inclusion criteria: 1. Patients with confirmed new coronavirus-infected pneumonia; <br>2. Above 18 years old (inclusive); <br>3. Voluntarily sign written informed consent.	Low dose group:Shuanghuanglian 2 bottles/time, 3 times a day; Routine treatment.;Medium dose of group:Shuanghuanglian 4 bottles/time, 3 times a day; routine treatment.;High dose of group:Shuanghuanglian 6 bottles/time, 3 times a day; routine treatment.;Control group:Routine treatment;	China	China	yes	both	Routine treatment	not declared
ChiCTR2000029606	Clinical Study for Human Menstrual Blood-Derived Stem Cells in the Treatment of Acute Novel Coronavirus Pneumonia (COVID-19)	The First Affiliated Hospital, College of Medicine, Zhejiang University	2020-02-07	www.chictr.org.cn	Recruiting	63	Inclusion criteria: 1. Diagnosed as novel coronavirus pneumonia (NCP) Patient: <br>1) Basis of diagnostic criteria: "Notice on Printing and Distributing Pneumonia Diagnosis and Treatment Plan for New Coronavirus Infection (Trial Implementation Fourth Edition)" (National Health Office Medical Letter C2020377) <br>2019-nCoV diagnosis of pneumonia: <br>(1) Epidemiological history: A. Travel history …	experimental group A:Conventional treatment followed by Intravenous infusion of Human Menstrual Blood-derived Stem Cells preparations;control gorup A:Conventional treatment;Experimental Group B1:Artificial liver therapy+conventional treatment;Experimental Group B2:Artificial liver therapy followed by Intravenous infusion of Human Menstrual Blood-derived Stem Cells preparations+conventional treatm…	China	China	yes	both	Conventional treatmen	not declared
ChiCTR2000029656	A randomized, open-label study to evaluate the efficacy and safety of low-dose corticosteroids in hospitalized patients with novel coronavirus pneumonia (COVID-19)	Wuhan Pulmonary Hosptial	2020-02-09	www.chictr.org.cn	Not Recruiting	100	Inclusion criteria: 1. Adults (defined as age >= 18 years); <br>2. Patients with new type of coronavirus infection confirmed by PCR / serum antibodies; <br>3. The time interval between symptom onset and random enrollment is within 10 days.The onset of symptoms is mainly based on fever. If there is no fever, cough or other related symptoms can be used; <br>4. Imaging confirmed pneumonia; <br>5. In…	control group:Standard treatment;experimental group:Standard treatment and methylprednisolone for injection;	China	China	yes	both	Standard treatment	not declared
ChiCTR2000029740	Efficacy of therapeutic effects of hydroxycholoroquine in novel coronavirus pneumonia (COVID-19) patients(randomized open-label control clinical trial)	The First Hospital of Peking University	2020-02-11	www.chictr.org.cn	Recruiting	78	Inclusion criteria: Patients with novel coronavirus infection who agreed to participate in this trial and signed the informed consent form. The diagnose criteria was according to Diagnostic and treatment protocol of COVID-19 pneumonia published by Chinese General Office of National Health Committee(6th and further edition).	hydroxychloroquine group:oral intake hydroxycholoroquine 0.2 twice a day;control group:conventional therapy;	China	China	yes	comparator	conventional therapy	not declared
ChiCTR2000029747	Effect evaluation and prognosis of Chinese medicine based on Novel Coronavirus Pneumonia (COVID-19)	The First Affiliated Hospital of Anhui University of Traditional Chinese Medicine	2020-02-11	www.chictr.org.cn	Recruiting	200	Inclusion criteria: Conforming to the diagnostic standard of COVID-19; Participants in the first and second trials need to meet the diagnostic criteria of traditional Chinese medicine for epidemic diseases; Participants in the third trial need to meet the diagnostic criteria of deficiency of qi in lung and spleen of epidemic diseases.	Experimental group:Traditional Chinese Medicine;control group:Basic treatment of modern medicine;	China	China	yes	comparator	Basic treatment of modern medicine	not declared
ChiCTR2000029755	A randomized, open, parallel-controlled clinical trial on the efficacy and safety of Jingyebaidu granules in treating novel coronavirus pneumonia (COVID-19)	Tongji Hospital, Tongji Medical College of HUST	2020-02-12	www.chictr.org.cn	Recruiting	120	Inclusion criteria: 1. Patients who were confirmed diagnosis of 2019-ncov virus pneumonia, according to the "pneumonia diagnosis and treatment program for novel coronavirus infection (trial version 5)",including clinical symptoms, pulmonary CT manifestations and positive nucleic acid test; <br>2. Inpatients 18 years old (including 18), regardless of gender; <br>3. Willing to participate in this c…	experimental group:routine treatment, Jinyebaidu granule, po, 1-2 bags once, 3 times a day;;control group:routinel treatment, treatment according to the fifth version of the diagnosis and treatment protocol, no use of traditional Chinese medicine.;	China	China	yes	both	Routine treatment, according to the fifth edition or newer version of the diagnosis and treatment plan, no traditional Chinese medicine	not declared
ChiCTR2000029757	Convalescent plasma for the treatment of severe and critical novel coronavirus pneumonia (COVID-19): a prospective randomized controlled trial	China-Japan friendship hospital	2020-02-12	www.chictr.org.cn	Recruiting	200	Inclusion criteria: 1. The patient signed an informed consent form to participate in the study of convalescent plasma therapy; <br>2.The age of the patient is 18 or more than18 years old; <br>3. COVID-19 patients diagnosed by PCR; <br>4. Nucleic acid positive within 72 hours before blood transfusion; <br>5. Pneumonia confirmed by imaging; <br>6. The clinical symptoms reach the standard of severe …	Experimental group:Conventional treatment and convalescent plasma therapy;Control group:Conventional treatment;	China	China	yes	both	All patients receive conventional treatment, including symptomatic treatment, antiviral treatment, and antibacterial treatment.	not declared	Slažem se da ostane ovaj opis od Renate koji je obuhvatniji		Može Renatin opis
ChiCTR2000029762	Cancelled due to lack of patient Clinical study for the effect and	The First Affiliated Hospital of Chongqing Medical University	2020-02-12	www.chictr.org.cn	Not Recruiting	60	Inclusion criteria: Subjects who meet the following conditions can become subjects of this study: <br>1. Sign written informed consent. Adolescents or patients who cannot sign informed consent must obtain informed consent from the guardian; <br>2. Chinese aged >=18 years; <br>3. It complies with the NCP Critical and Critical Diagnostic Standards, namely "Pneumonitis Diagnosis and Treatment Scheme…	Experimental group:Conventional treatent and hydroxychloroquine;Control group:Conventional treatment;	China	China	yes	both	Conventional treatent	not declared
ChiCTR2000029765	A multicenter, randomized controlled trial for the efficacy and safety of tocilizumab in the treatment of new coronavirus pneumonia (COVID-19)	The First Affiliated Hospital of University of science and technology of China (Anhui Provincial Hospital)	2020-02-13	www.chictr.org.cn	Recruiting	188	Inclusion criteria: 1. The patients who were diagnosed with the common type of NCP (including severe risk factors) and severe cases of new coronavirus pneumonia; <br>2. Aged 18 to 85 years; <br>3. IL-6 elevated (using Elisa method, using the same company kit); <br>4. Patients or authorized family members volunteered to participate in this study and signed informed consent. <br>Definition of Novel…	control group:conventional therapy;Experience group:conventional therapy+tocilizumab;	China	China	yes	both	conventional therapy	not declared
ChiCTR2000029768	A randomized, open, controlled trial for diammonium glycyrrhizinate enteric-coated capsules combined with vitamin C tablets in the treatment of common novel coronavirus pneumonia (COVID-19) in the basic of clinical standard antiviral treatment to evaluate the safety and efficiency	Zhongnan Hospital of Wuhan University	2020-02-13	www.chictr.org.cn	Recruiting	60	Inclusion criteria: 1. Aged 18-75 years male or female; <br>2. Body weight 40-100 kg and BMI >= 18kg/m2; <br>3. Been Confirmed with commom 2019-nCoV pneumonia inpatient; <br>4. With fever, respiratory tract and other symptoms, imaging shows pneumonia; <br>5. 2019-nCoV nucleic acid test was positive by pathogenic detection within 72 hours; <br>6. Have undergone surgical sterilization or take effec…	experimental group:Diammonium Glycyrrhizinate Enteric-coated Capsules (oral, 150mg, Tid), Vitamin C tablets (oral, 0.5g, QD) and clinical standard antiviral treatment;control group:clinical standard antiviral treatment;	China	China	yes	both	clinical standard antiviral treatment	not declared
ChiCTR2000029769	Babaodan Capsule used for the adjuvant treatment of severe novel coronavirus pneumonia (COVID-19)	Enze Hospital of Taizhou Enze Medical Center (Group)	2020-02-13	www.chictr.org.cn	Not Recruiting	40	Inclusion criteria: Severe patients (according to any of the following): respiratory distress (RR> 30 beats / min); at rest, means oxygen saturation <= 93%; arterial oxygen pressure (PaO2) / oxygen concentration (FiO2) < = 300 mmHg	Experimental group:Routine treatment + Babaodan 6 capsules, bid orally;Control group:Conventional treatment;	China	China	yes	both	Routine treatment in experimental AND Conventional treatment in experimental group	not declared
ChiCTR2000029776	A randomized, open-label, blank-controlled, multicenter trial for Polyinosinic-Polycytidylic Acid Injection in the treatment of novel coronavirus pneumonia (COVID-19)	The First Affiliated of Wenzhou Medical University	2020-02-13	www.chictr.org.cn	Recruiting	40	Inclusion criteria: 1. Patients with confirmed new coronavirus-infected pneumonia; <br>2. Above 18 years old (inclusive); <br>3. Voluntarily sign written informed consent.	experimental group:Polyinosinic-Polycytidylic Acid Injection and conventional therapy;control group:conventional therapy;	China	China	yes	both	conventional therapy	not declared
ChiCTR2000029777	A multicenter, randomized, controlled trial for integrated chinese and western medicine in the treatment of novel coronavirus pneumonia (COVID-19) based on the 'Truncated Torsion' strategy	Huangshi Hospital of Traditional Chinese Medicine	2020-02-13	www.chictr.org.cn	Recruiting	160	Inclusion criteria: 1. Hospitalized patients with novel coronavirus pneumonia confirmed by pathogenic detection <br>2. Meet any one of the criteria for severe type: <br>1) Respiratory distress: RP >= 30/min; <br>2) At rest, the oxygen saturation <= 93%; <br>3) Arterial partial pressure of oxygen (PaO2)/Fraction of inspiration (FiO2)(Oxygenation Index, P/F) <= 300mmHg. <br>3. Aged 18 to 75 years; …	experimental group:Truncation and Torsion Formula and Routine treatment of Western Medicine;control group:Routine treatment of Western Medicine;	China	China	yes	both	Routine treatment of Western Medicine	not declared
ChiCTR2000029780	A multicenter, randomized, open, controlled trial for the efficacy and safety of Shen-Qi Fu-Zheng injection in the treatment of novel coronavirus pneumonia (COVID-19)	Union Hospital affiliated to Tongji Medical College of Huazhong University of Science and Technology	2020-02-13	www.chictr.org.cn	Recruiting	160	Inclusion criteria: 1) Aged >= 18 years; <br>2) In line with the diagnostic criteria of "new coronavirus pneumonia diagnosis program", the patient was diagnosed as pneumonia infected by the new coronavirus; <br>3) Severe pneumonia index (PSI) class for III ~ IV; <br>4) The course of symptoms should be less than or equal to 8 days; <br>5) Volunteers and comply with the hospital regulations, can co…	experimental group:Routine treatment and Shenqi Fuzheng Injection;control group:Routine treatment ;	China	China	yes	both	Routine treatment	not declared
ChiCTR2000029781	A multicenter, randomized, open and controlled trial for the efficacy and safety of Kang-Bing-Du granules in the treatment of novel coronavirus pneumonia (COVID-19)	Union Hospital affiliated to Tongji Medical College of Huazhong University of Science and Technology	2020-02-13	www.chictr.org.cn	Recruiting	160	Inclusion criteria: 1) Aged >= 18 years; <br>2) In line with the diagnostic criteria of "new coronavirus pneumonia diagnosis program", the patient was diagnosed as pneumonia infected by the new coronavirus; <br>3) Severe pneumonia index (PSI) class for I ~ II; <br>4) Hospitalized for: <br>Fever: axillary temperature >= 36.7 degree C, oral temperature >= 38.0 degree C, Anal temperature >= 38.6 deg…	experimental group:routine treatment and Kangbingdu granules;control group:routine treatment ;	China	China	yes	both	routine treatment	not declared
ChiCTR2000029788	Traditional Chinese medicine cooperative therapy for patients with novel coronavirus pneumonia (COVID-19): a randomized controlled trial	Dongzhimen Hospital Affiliated to Beijing University of Chinese Medicine	2020-02-13	www.chictr.org.cn	Not Recruiting	60	Inclusion criteria: 1. Meet the diagnostic criteria of the "New Coronavirus Pneumonia Diagnosis and Treatment Scheme", patients with pneumonia confirmed by new coronavirus infection; <br>2. Pneumonia Severity Index (PSI) grade is I ~ II; <br>3. Aged 18-80 years; <br>4. Those who have signed the informed consent voluntarily.	Control group :Western medicine routine treatment plan;Intervention group :Western medicine routine treatment plan plus TCM syndrome differentiation treatment;	China	China	yes	both	Western medicine routine treatment plan	not declared
ChiCTR2000029806	Immunomodulatory Therapy for Severe Novel Coronavirus Pneumonia (COVID-19)	Wuhan Jinyintan Hospital (Wuhan Infectious Diseases Hospital)	2020-02-14	www.chictr.org.cn	Recruiting	120	Inclusion criteria: 1. 2019 adult patients with new-type coronavirus pneumonia diagnosed with 2019-nCoV infection by PCR according to the "Pneumonitis Diagnosis and Treatment Protocol for New-type Coronavirus Infection (Trial Version 5)" <br>2. The absolute value of lymphocytes <0.6x10^9/L; <br>3. Severe respiratory failure does not exceed 48 hours and requires ICU treatment. Among them, severe r…	Thymosin treatment group:Thymosin for injection 1.6 mg sc qd for 5 days;PD-1 treatment group:Camrelizumab 200 mg single dose, diluted to 100 ml intravenous infusion;Conventional treatment group:Conventional treatment;	China	China	yes	comparator	Conventional treatment	not declared
ChiCTR2000029813	Clinical Trial for Tanreqing Capsules in the Treatment of Novel Coronavirus Pneumonia (COVID-19)	Shanghai Public Health Clinical Center	2020-02-14	www.chictr.org.cn	Recruiting	72	Inclusion criteria: (1) Those who meet the diagnosis of new coronavirus pneumonia and have clinical classification of low and medium; <br>(2) Those who have been diagnosed with TCM as epidemic-closed lungs; <br>(3) Inpatients aged 18 to 75 years, regardless of gender; <br>(4) Voluntarily receive treatment with the drug and sign informed consent. The informed consent process complies with relevant…	Experimental group:Conventional Treatment & Tanreqing Capsules (oral, 3 capsules at a time, 3 times a day);Control Group:Conventional Treatment;	China	China	yes	both	1 Conventional Treatment (1) Isolation Treatment: Suspected and confirmed cases should be treated in hospitals with effective isolation and protection conditions. Suspected cases should be treated in isolation in a single room. Confirmed cases can occupy same room. Critical cases should be admitted to ICU as soon as possible. (2) General Treatment 1) Patient should rest in bed ,given strengthen s…	4	jeste li suglasni sa ovim sastavom?		Suglasan	oxygen therapy	N/A	N/A	inhal.	alpha-interferon	N/A	5 milion units	inhal.	lopinavir / ritonavir	N/A	800/200 Mg/daily	oral	ribavirin	N/A	the first dose for adults 4g, 8 hours the next day, 1.2g each time, or 8mg / Kg iv. once every 8 hours
ChiCTR2000029826	Cancelled by the investigator A randomized, double-blind, parallel, controlled trial for comparison of phosphoric chloroquine combined with standard therapy and standard therapy in serious/critically ill patients with novel coronavirus pneumonia (COVID-19)	Jingzhou Central Hospital	2020-02-14	www.chictr.org.cn	Not Recruiting	45	Inclusion criteria: 1. Patients who meet the requirements of the New Coronavirus Infected Pneumonia Diagnosis and Treatment Scheme (revision of Trial Version 5); <br>2. Aged 18-75 years male or female; <br>3. Serious patient meet one of the following: <br>(1) respiratory distress wiht respiratory rate >=30 breaths/min; <br>(2) oxygen saturation<=93% on quiet status; <br>(3) Arterial partial press…	Phosphoric chloroquine:2 tablets phosphoric chloroquine BID, complicated with therapy recommended by "New Coronavirus Infected Pneumonia Diagnosis and Treatment Scheme (revision of Trial Version 5)";Placebo:2 tablets placebo BID;	China	China	yes	both	therapy recommended by "New Coronavirus Infected Pneumonia Diagnosis and Treatment Scheme (revision of Trial Version 5)	not declared	saglasan sam sa Renatom za both		Suglasan
ChiCTR2000029837	Cancelled by the investigator A randomized, double-blind, parallel, controlled trial for comparison of phosphoric chloroquine combined with standard therapy and standard therapy in mild/common patients with novel coronavirus pneumonia (COVID-19)	Jingzhou Central Hospital	2020-02-15	www.chictr.org.cn	Not Recruiting	120	Inclusion criteria: Subjects who meet the all of the following criterion to be elegiable for this study: <br>1. Meet the requirements of the "New Coronavirus Infected Pneumonia Diagnosis and Treatment Scheme (revision of Trial Version 5)"; <br>2. Aged 18 to 65 years male or female; <br>3. The interval from the onset of symptoms to enrollment is within 7days: onset of symptoms is defined as onset …	Phosphoric chloroquine:2 tablets phosphoric chloroquine BID, complicated with therapy recommended by New Coronavirus Infected Pneumonia Diagnosis and Treatment Scheme (revision of Trial Version 5);Placebo:2 tablets placebo BID, complicated with therapy recommended by New Coronavirus Infected Pneumonia Diagnosis and Treatment Scheme (revision of Trial Version 5);	China	China	yes	both	therapy recommended by "New Coronavirus Infected Pneumonia Diagnosis and Treatment Scheme (revision of Trial Version 5)	not declared	saglasan sam sa Renatom za both		Suglasan
ChiCTR2000029849	Application of Regulating Intestinal Flora in the Treatment of Severe Novel Coronavirus Pneumonia (COVID-19)	The First Affiliated Hospital of Zhengzhou University	2020-02-15	www.chictr.org.cn	Recruiting	60	Inclusion criteria: Participants with 18 to 75 years of age who have been diagnosed with NCP by nucleic acid testing and meet the clinical classification of severe NCP referring to the clinical classification standard in the General Office of the National Health and Health Commission-Novel Coronavirus Pneumonia Diagnosis and Treatment Program (Trial Version 4).	Experimental group:Regulating intestinal flora + conventional treatment;Control group:conventional treatment;	China	China	yes	both	conventional treatment	not declared
ChiCTR2000029851	A multicenter, randomized controlled trial for the efficacy and safety of Alpha lipoic acid (iv) in the treatment of patients of severe novel coronavirus pneumonia (COVID-19)	Zhongshan Hospital, Fudan University	2020-02-15	www.chictr.org.cn	Recruiting	68	Inclusion criteria: 1. Severe patients diagnosed with novel coronavirus pneumonia (COVID-19); <br>2. Aged 35 years old to 74 years old; <br>3. Patients or authorized family members volunteered to participate in this study and signed informed consent. <br>Note: Case definition: Severe NCP: Refer to the "New Coronavirus Pneumonia Diagnosis and Treatment Plan (Fifth Edition)" formulated by the Natio…	control group:conventional therapy and placebo;Experience group:conventional therapy and ALA;	China	China	yes	both	conventional therapy	not declared
ChiCTR2000029855	A randomized, open and controlled clinical trial for traditional Chinese medicine in the treatment of novel coronavirus pneumonia (COVID-19)	The First Affiliated Hospital of Medical College of Zhejiang University	2020-02-15	www.chictr.org.cn	Recruiting	180	Inclusion criteria: 1) common type pneumonia patients with confirmed new coronavirus infection; <br>2) aged 18 to 75 years old; <br>3) voluntary signing of written informed consent.	Chinese traditional medicine group 1:Traditional Chinese medicine qingfei prescription treatment;Chinese traditional medicine group 2:Traditional Chinese medicine clear lung prescription and compound houttuynia mixture treatment;Control group:Conventional treatment;	China	China	yes	comparator	Conventional treatment	not declared
ChiCTR2000029868	Hydroxychloroquine treating novel coronavirus pneumonia (COVID-19): a randomized controlled, open label, multicenter trial	Ruijin Hospital, Shanghai Jiaotong University School of Medicine	2020-02-15	www.chictr.org.cn	Not Recruiting	360	Inclusion criteria: 1. Aged 18 years old and above; <br>2. Meet the novel coronavirus pneumonia (COVID-19) diagnostic criteria. The upper and lower respiratory tract RT-PCR confirmed that 2019-nCoV nucleic acid positive, chest CT imaging examination could be used in conjunction; <br>3. SaO2/SpO2=94% under indoor air, or PaO2/FiO2<300mgHg (for severe type patients); <br>4. Sign informed consent; <…	Experimental group:oral hydroxychloroquine sulfate tablets;Control group:Conventional treatment meet the Guideline;	China	China	yes	both	standard treatment according to the guideline recommendation	not declared	saglasan sam sa Renatom za both		Suglasan
ChiCTR2000029869	A multicenter, randomized, controlled trial for integrated Chinese and western medicine in the treatment of ordinary novel coronavirus pneumonia (COVID-19) based on the ' Internal and External Relieving -Truncated Torsion' strategy	Huangshi Hospital of Traditional Chinese Medicine	2020-02-15	www.chictr.org.cn	Not Recruiting	300	Inclusion criteria: 1. patients with novel coronavirus pneumonia confirmed by pathogenic detection; <br>2. Fever, respiratory tract and other symptoms, the change of pneumonia can be seen in imaging; <br>3. Aged 18 to 80 years; <br>4. Signed informed consent.	experimental group:Truncated Torsion' Formula and Routine treatment of Western Medicine;control group:Routine treatment of Western Medicine;	China	China	yes	both	Routine treatment of Western Medicine	not declared	saglasan sam sa Renatom za both		Suglasan
ChiCTR2000029939	A Single-blind, Randomized, Controlled Clinical Trial for Chloroquine Phosphate in the treatment of Novel Coronavirus Pneumonia 2019 (COVID-19)	HwaMei Hospital, University of Chinese Academy of Sciences	2020-02-16	www.chictr.org.cn	Recruiting	100	Inclusion criteria: Patients aged 18 or older, and meet the diagnostic criteria of Diagnosis and Treatment Scheme of Novel Coronavirus Infected Pneumonia published by the National Health Commission. <br>Criteria for diagnosis (meet all the following criteria): <br>1. With epidemiological history; <br>2. Clinical manifestations (meet any 2 of the following): fever, normal or decreased white blood …	Conventional treatment group:The conventional treatment group will be treated according to the guidance of the “Diagnosis and Treatment Scheme of COVID-19” published by the National Health Commission.;Experimental group:conventional treatment combined with Chloroquine Phosphate.;	China	China	yes	both	The conventional treatment group will be treated according to the guidance of the “Diagnosis and Treatment Scheme of COVID-19” published by the National Health Commission.	not declared
ChiCTR2000029972	A randomized controlled trial for the Efficacy of Ultra Short Wave Electrotherapy in the treatment of Novel Coronavirus Pneumonia (COVID-19)	Tongji Hospital, Tongji Medical College,Huazhong University of Science and Technology	2020-02-17	www.chictr.org.cn	Recruiting	40	Inclusion criteria: (1) Aged 18-65 years; <br>(2) Virus nucleic acid test is positive; <br>(3) Lung CT showed multiple patchy, lumpy ground glass opacity(GGO) or consolidation in both lungs.	Experimental group:ultra short wave Electrotherapy;control:standard medical therapy;	China	China	yes	comparator	standard medical therapy	not declared
ChiCTR2000029991	A randomized, open-label, controlled trial for the safety and efficiency of Kesuting syrup and Keqing capsule in the treatment of mild and moderate novel coronavirus pneumonia (COVID-19)	The First Affiliated Hospital of Nanchang University	2020-02-18	www.chictr.org.cn	Recruiting	72	Inclusion criteria: 1. Patients withmild and moderate novel coronavirus pneumonia (COVID-19) diagnosed refers to the diagnosis and treatment plan for pneumonia with new coronavirus infection (trial version 5); <br>2. Patient cough score > 1; <br>3. Aged 18- 80 years old; <br>4. The subjects (including male subjects) had no pregnancy, sperm donor, egg donor for nearly half a year, and were willing…	Kesuting syrup group:conventional therapy and Kesuting syrup, p.o., 20ml, three times a day;Keqing capsule group:conventional therapy and Keqing capsule, p.o., three pills once, three times a day;control group:conventional therapy;	China	China	yes	both	conventional therapy	not declared			both
ChiCTR2000029992	A prospective, randomized, open label, controlled trial for chloroquine and hydroxychloroquine in patients with severe novel coronavirus pneumonia (COVID-19)	Zhongshan Hospital Affiliated to Xiamen University	2020-02-18	www.chictr.org.cn	Not Recruiting	100	Inclusion criteria: 1. The age at the time of signing the informed consent is >= 18 years old and <= 75 years old, both male and female; <br>2. The change of typical viral pneumonia in lung was detected by RT-PCR test of novel coronavirus nucleic acids or lung CT; <br>3. SaO2 / SpO2 <= 94% or pa02 / fi02 ratio < 300mghg at room temperature at admission; <br>4. Onset <=12 days; <br>5. Willing to p…	Chloroquine phosphate gloup:Chloroquine phosphate1.0gx2 days for the first dose, 0.5gx12 day from the third day ; Hydroxychloroquine sulfate gloup:Hydroxychloroquine sulfate 0.2g bid x 14 days;Routine treatment group:Recommended treatment plan for novel coronavirus pneumonia severe and critical cases;	China	China	yes	comparator	Recommended treatment plan for novel coronavirus pneumonia severe and critical cases	not declared
ChiCTR2000029993	A pilot study for Integrated Chinese and Western Medicine in the treatment of non-critical novel coronavirus pneumonia (COVID-19)	The First Affiliated Hospital of Guangzhou Medical University	2020-02-18	www.chictr.org.cn	Recruiting	40	Inclusion criteria: 1. Aged>= 18, male or female; <br>2. Fever, axillary temperature > 37.3 degrees; <br>3. Consistent with the clinical diagnosis of COVID-19 mild, normal, severe case; <br>4. Patients who sign informed consent form freely and voluntarily.	group A:Arbidol Hydrochloride Tablets, Liushen Capsule, standard therapy;control group:standard therapy;	China	China	yes	both	standard therapy	not declared
ChiCTR2000029994	Liu-Zi-Jue Qigong and Acupressure Therapy for Pulmonary Function and Quality of Life in Patient with Severe novel coronavirus pneumonia (COVID-19): A Randomized Controlled Trial	Shanghai University of TCM	2020-02-18	www.chictr.org.cn	Not Recruiting	200	Inclusion criteria: (1) Meet NCP critical diagnosis criteria; <br>(2) Volunteer to participate in this study, cooperate with examination and treatment; <br>(3) The selected patients were basically stable, conscious and cooperative; <br>(4) No serious mental disorder; <br>(6) Aged between 20-80 years.	Control group:Conventional treatment;Experimental group:Conventional treatment +acupressure+Liuzijue qigong;	China	China	yes	both	Conventional treatment	not declared
ChiCTR2000030002	Clinical study of novel NLRP Inflammasome inhibitor (Tranilast) in the treatment of novel coronavirus pneumonia (COVID-19)	The First Affiliated Hospital of University of science and technology of China (Anhui Provincial Hospital)	2020-02-19	www.chictr.org.cn	Recruiting	60	Inclusion criteria: 1. The patients who were diagnosed with the common type of NCP (including severe risk factors) and severe cases of new coronavirus pneumonia; <br>2. Aged 18 to 85 years; <br>3. IL-1ß elevated (using Elisa method, using the same company kit); <br>4. Patients or authorized family members volunteered to participate in this study and signed informed consent; <br>Definition of Nove…	control group:conventional therapy;Experience group:conventional therapy and Tranilast;	China	China	yes	both	conventional therapy	not declared
ChiCTR2000030006	A randomized controlled trial for the efficacy of ozonated autohemotherapy in the treatment of Novel Coronavirus Pneumonia (COVID-19)	Union Hospital, Tongji Medical College, Huazhong University of Science and Technology	2020-02-19	www.chictr.org.cn	Recruiting	60	Inclusion criteria: (1) In line with ethics, sign a written informed consent form; <br>(2) Patients with positive detection of new coronavirus nucleic acid; <br>(3) Chest CT confirmed pulmonary lesions; <br>(4) Hospitalized patients with fever or respiratory symptoms; <br>(5) Patients who did not participate in other clinical studies within three months.	Experimental group:ozonated autohemotherapy;Control group:Standard medical treatment;	China	China	yes	comparator	Standard medical treatment	not declared
ChiCTR2000030007	Multicenter randomized controlled trial for rhG-CSF in the treatment of novel coronavirus pneumonia (COVID-19)	The First Affiliated Hospital of Guangzhou Medical University	2020-02-19	www.chictr.org.cn	Not Recruiting	200	Inclusion criteria: 1. Patients aged 15-80 years,diagnosed with mild, common, and severe novel coronavirus pneumonia in accordance with the diagnostic criteria for the diagnosis and treatment of novel coronavirus pneumonia issued by the National Health Commission (trial version 5); <br>2. White blood cell Count < 15.0 x 10^9/L and Lymphocyte Count < 0.8 x10^9/L.	Experimental group:rhG-CSF, 5ug/kg, combinated with standard treatment;Control group:standard treatment;	China	China	yes	both	standard treatment	not declared
ChiCTR2000030022	A parallel, randomized controlled clinical trial for the efficacy and safety of Pediatric Huatanzhike granules (containing ipecacuanha tincture) in the treatment of mild and moderate novel coronavirus pneumonia (COVID-19)	First Affiliated Hospital of Anhui Medical University	2020-02-20	www.chictr.org.cn	Not Recruiting	100	Inclusion criteria: (1) Age 18 to 80 years old (including threshold), sex unlimited, inpatient <br>(2) Respiratory specimen were positive for COVID-19 nucleic acid by RT-PCR; <br>(3) Clinical classification is mild or moderate type (with symptoms of fever, respiratory tract, imaging findings of pneumonia); <br>(4) Hospitalization for the following reasons:Fever (axillary temperature >= 36.7 degre…	Experimental group:Conventional therapy and Pediatric Huatanzhike granules;Control group:Conventional therapy;	China	China	yes	both	Conventional therapy	not declared
ChiCTR2000030028	Clinical comparative study of PD-1 mAb in the treatment of severe and critical patients with novel coronavirus pneumonia (COVID-19)	West China Hospital	2020-02-20	www.chictr.org.cn	Not Recruiting	40	Inclusion criteria: (1) RT-PCR detection of the respiratory or blood samples shows positive nucleic acid of the novel coronavirus; <br>(2) Gene sequence of the virus in respiratory or blood samples are highly homologous to the known coronaviruses; <br>(3) The CT images of chest shows radiographic features of pneumonia; <br>(4) Patients with severe or critical conditions; <br>(5) Aged >=18, male o…	Experimental group:PD-1 mAb + Standard treatment;Control group:Standard treatment;	China	China	yes	both	Standard treatment	not declared
ChiCTR2000030031	Cancelled by the investigator A randomized, double-blind, parallel, controlled trial for comparison of phosphoric chloroquine combined with standard therapy and standard therapy in mild/common patients with novel coronavirus pneumonia (COV	The Sixth Affiliated Hospital of Guangzhou Medical University (Qingyuan People's Hospital)	2020-02-21	www.chictr.org.cn	not reported	120	Inclusion criteria: 1. Meet the requirements of the "New Coronavirus Infected Pneumonia Diagnosis and Treatment Scheme (revision of Trial Version 5)"; <br>2. Aged 18 to 65 years male or female; <br>3. The interval from the onset of symptoms to enrollment is within 7days: onset of symptoms is defined as onset of at least one systematic symtom(such as fever(temperature>=37.3 degree C) or shivering,…	Phosphoric chloroquine:2 tablets phosphoric chloroquine BID, complicated with therapy recommended by New Coronavirus Infected Pneumonia Diagnosis and Treatment Scheme (revision of Trial Version 5);Placebo:2 tablets placebo BID, complicated with therapy recommended by New Coronavirus Infected Pneumonia Diagnosis and Treatment Scheme (revision of Trial Version 5);	China	China	yes	both	therapy recommended by New Coronavirus Infected Pneumonia Diagnosis and Treatment Scheme (revision of Trial Version 5)	not declared
ChiCTR2000030034	Traditional Chinese Medicine in the treatment of novel coronavirus pneumonia (COVID-19): a multicentre, randomized controlled trial	Tongde Hospital of Zhejiang Province	2020-02-21	www.chictr.org.cn	Recruiting	132	Inclusion criteria: (1) Patients in accordance with the diagnostic criteria of "Quick reference guide for diagnosis and treatment of novel coronavirus pneumonia(2019-nCoV)(Standard Edition)" and "Diagnostic and treatment protocols of novel coronavirus pneumonia(Trial version 5)" issued by National Health Commission; <br>(2) Patients in accordance with the TCM syndrome differentiation standard; <b…	Experimental group:TCM+Routine treatment of Western Medicine;Control group:Routine treatment of Western Medicine;	China	China	yes	both	Routine treatment of Western Medicine	not declared
ChiCTR2000030043	Shen-Fu injection in the treatment of severe novel coronavirus pneumonia (COVID-19): a multicenter, randomized, open-label, controlled trial	Peking University Third Hospital	2020-02-21	www.chictr.org.cn	Not Recruiting	300	Inclusion criteria: 1. Confirmed and suspected cases of pneumonia from novel coronavirus infection; <br>2. Meet the diagnostic criteria for community - acquired pneumonia; <br>3. Clinical classification is "heavy" or "critical"; <br>4. Aged 18 to 75 years; <br>5. Obtain informed consent.	Experimental:Conventional treatment and Shenfu injection;control:Conventional treatment;	China	China	yes	both	Conventional treatment	not declared
ChiCTR2000030089	A clinical study for the efficacy and safety of Adalimumab Injection in the treatment of patients with severe novel coronavirus pneumonia (COVID-19)	Shanghai Changzheng Hospital	2020-02-22	www.chictr.org.cn	Not Recruiting	60	Inclusion criteria: Subjects who meet the following conditions can become subjects of this study: <br>1. Will sign written informed consent. Adolescents or patients who cannot sign informed consent must obtain informed consent from the guardian; <br>2. Chinese aged >=18 years; <br>3. In accordance with NCP criteria for severe and critical illness, namely "Pneumonitis Diagnosis and Treatment Schem…	Experimental group:Conventional treatent and adalimumab;Control group:conventional treatment ;	China	China	yes	both	conventional treatment	not declared
ChiCTR2000030102	A multicenter randomized controlled trial for ozone autohemotherapy in the treatment of novel coronavirus pneumonia (COVID-19)	Tianjin Huanhu Hospital	2020-02-23	www.chictr.org.cn	Recruiting	180	Inclusion criteria: 1. Aged 18-80 years; <br>2. Within 1 week of onset; <br>3. Meet the diagnostic criteria of common, severe and critical NCP, according to "Pneumonitis Diagnosis and Treatment Scheme for Novel Coronavirus Pneumonia (Trial Version 6)". <br>4. Sign informed consent.	control group with common NCP:conventional treatment;experimental group with common NCP:conventional treatment combined with ozone therapy;experimental group with severe NCP:conventional treatment combined with ozone therapy;control group with severe NCP:conventional treatment;experimental group with critical NCP:conventional treatment combined with ozone therapy;control group with critical NCP:c…	China	China	yes	both	conventional treatment	not declared			both
ChiCTR2000030113	Randomized controlled trial for safety and efficacy of Favipiravir in the treatment of novel coronavirus pneumonia (COVID-19) with poorly responsive ritonavir/ritonavir	The Third People's Hospital of Shenzhen	2020-02-23	www.chictr.org.cn	Recruiting	30	Inclusion criteria: 1. 16 to 75 years of age, male or female; <br>2. Respiratory or blood samples tested positive for novel coronavirus; <br>3. A novel coronavirus nucleic acid was detected in respiratory or anal swabs after 10 days of standard treatment with roranavir / ritonavir; <br>4. Willing to take contraception during the study and within 7 days after treatment; <br>5. No difficulty in swa…	Control group:Keep ritonavir/ritonavir treatment;Experimental group:Favipiravir;	China	China	yes	comparator	Keep ritonavir/ritonavir treatment	1				lopinavir / ritonavir	N/A	N/A	N/A
ChiCTR2000030117	A multicenter, randomized, open, parallel controlled trial for the evaluation of the effectiveness and safety of Xiyanping injection in the treatment of common type novel coronavirus pneumonia (COVID-19)	Shanghai Public Health Clinical Center	2020-02-23	www.chictr.org.cn	Recruiting	348	Inclusion criteria: 1. Aged 18-70 years old; <br>2. Meet the diagnostic criteria for confirmed cases in the diagnosis and treatment plan of new coronavirus-infected pneumonia (trial version 5); and the clinical symptoms before admission or screening must meet the following conditions: <br>Fever (armpit temperature >=37.3 degree C, or mouth temperature >=38.0 degree C, or anal or ear temperature >…	Combination therapy group:Xiyanping injection+ conventional treatment;Conventional treatment group:Lopinavir / Ritonavir tablets, alpha-interferon;	China	China	yes	both	Conventional treatment group, lopinavir / ritonavir	2	Saglasan sam sa Renatom za broj komponenti		Suglasan	lopinavir / ritonavir	N/A	N/A	N/A	interferon alpha	N/A	N/A	N/A
ChiCTR2000030135	Cancelled by the investigator A randomized controlled trial for high-dose Vitamin C in the treatment of severe and critical novel coronavirus pneumonia (COVID-19) patients	The Second Affiliated Hospital Of Xi'an Jiaotong University	2020-02-24	www.chictr.org.cn	Not Recruiting	39	Inclusion criteria: 1. Aged>=18 years old; <br>2. Diagnosed as severe and critical patients with novel coronavirus pneumonia; <br>3. Being treated in the ICU.	Experimental group:High-dose Vitamin C;Control group:Routine treatment;	China	China	yes	comparator	Routine treatment	not declared
ChiCTR2000030138	Clinical Trial for Human Mesenchymal Stem Cells in the Treatment of Severe Novel Coronavirus Pneumonia (COVID-19)	Chinese PLA General Hospital	2020-02-24	www.chictr.org.cn	Not Recruiting	60	Inclusion criteria: Subjects who met all of the following conditions entered the trial: <br>1. Male or female patients aged 16 to 75 years; <br>2. willing to sign informed consent; <br>3. Based on the criteria for suspected cases of COVID-19 infection, sputum, throat swabs, lower respiratory tract secretions and other specimens were tested for positive COVID-19 nucleic acid by real-time fluoresce…	Experimental group:Intravenous injection of human umbilical cord mesenchymal stem cells (UC-MSC);Control group:Routine treatment + placebo;	China	China	yes	comparator	Routine treatment	Not declared
ChiCTR2000030166	Randomized, parallel control, open trial for Qing-Wen Bai-Du-Yin combined with antiviral therapy in the treatment of novel coronavirus pneumonia (COVID-19)	The 5th Medical Center Chinese PLA General Hospital	2020-02-24	www.chictr.org.cn	Not Recruiting	20	Inclusion criteria: Inclusion of case criteria (pneumonia diagnosis and treatment protocol for COVID-19 (trial 6th edition)) <br>1. Common type patient: with fever, respiratory tract and other symptoms, and imaging findings of pneumonia. <br>2. Severe patients: patients who meet any of the following criteria <br>(1) respiratory distress, RR>=30 times/min; <br>(2) in resting state, oxygen saturati…	Control group:Routine treatment (Pure western medicine): Lopinavir-ritonavir tablet combined with recombinant human interferon alpha 2b injection;Investigation group:(Integrated Chinese and western medicine): Lopinavir-ritonavir tablet combined with recombinant human interferon alpha 2b injection(routine treatment)+Qing-Wen Bai-Du-Yin formula granules;	China	China	yes	both	Routine treatment (Pure western medicine): Lopinavir-ritonavir tablet combined with recombinant human interferon alpha 2b injection	2	saglasan sa Renatom za both		Suglasan	Lopinavir-ritonavir	N/A	N/A	oral	recombinant human interferon alpha 2b injection	N/A	N/A	N/A
ChiCTR2000030167	Clinical Trial for Recombinant Human Interleukin-2 in the Treatment of Novel Coronavirus Pneumonia (COVID-19)	Renmin Hospital of Wuhan University	2020-02-24	www.chictr.org.cn	Not Recruiting	80	Inclusion criteria: (1) Those who meet the diagnosis of new coronavirus pneumonia and have clinical classification of low and medium; <br>(2) Inpatients aged 18 to 75 years; <br>(3) Voluntarily receive treatment with the drug and sign informed consent. The informed consent process complies with relevant GCP regulations.	Experimental Group:Conventional Treatment & Low Dose Recombinant Human Interleukin-2, i.m.(1 million IU per time, once another day, 3 times per week, 2 weeks);Control Group:Conventional Treatment+Placebo i.m.(once another day, 3 times per week, 2 weeks);	China	China	yes	both	Conventional Treatment	not declared
ChiCTR2000030179	Experimental study of novel coronavirus pneumonia rehabilitation plasma therapy severe novel coronavirus pneumonia (COVID-19)	The First Affiliated Hospital of Nanchang University	2020-02-24	www.chictr.org.cn	Recruiting	100	Inclusion criteria: 1) The confirmed patient (or legal guardian) agrees to participate in the study and signs the informed consent form; <br>2) aged 18 to 65 years; <br>3) Real-time fluorescent RT-PCR of respiratory specimens or blood specimens to detect patients with new type of coronavirus positive; <br>4) Patients diagnosed as severe and critically ill and with rapid disease progression accord…	Experimental group:Routine treatment + plasma treatment;Control group:Routine treatment;	China	China	yes	both	Routine treatment	Not declared
ChiCTR2000030225	Clinical Reseach of Acupuncture in the treatment of Novel Coronavirus Pneumonia (COVID-19)	Yueyang Hospital of Integrated Traditional Chinese and Western Medicine, Shanghai University of Traditional Chinese Medicine	2020-02-26	www.chictr.org.cn	Not Recruiting	186	Inclusion criteria: 1. Aged 18 to 80 years; <br>2. Patients with novel coronavirus pneumonia who were diagnosed as general type or severe type according to the western medicine classification general type, severe type and Chinese medicine classification criteria; <br>3. Understand and agree to participate in the study and sign the informed consent.	Experimental group:Conventional treatment & Acupuncture;Control Group:Conventional treatment;	China	China	yes	both	Conventional treatment	Not declared
ChiCTR2000030255	Efficacy and Safety of Jing-Yin Granule in the treatment of novel coronavirus pneumonia (COVID-19) wind-heat syndrome	Shanghai University of Traditional Chinese Medicine	2020-02-26	www.chictr.org.cn	Not Recruiting	300	Inclusion criteria: 1. Patients with confirmed new coronavirus-infected pneumonia, clinical classification is ordinary or heavy; <br>2. TCM syndrome differentiation is wind-heat syndrome; <br>3. Aged between 18-75 years old, regardless of gender; <br>4. Voluntarily sign written informed consent.	Routine treatment + Jing-Yin Granule:Jing-Yin Granule 2 bags / time, 3 times a day ;Routine treatment :Treat as prescribed in the sixth edition of the diagnosis and treatment plan, without using traditional Chinese medicine;	China	China	yes	comparator	Treat as prescribed in the sixth edition of the diagnosis and treatment plan, without using traditional Chinese medicine	Not declared
ChiCTR2000030265	Study for continuous renal replacement therapy with adsorption filter in the treatment of the novel coronavirus pneumonia (COVID-19)	The First Affiliated Hospital of Harbin Medical University	2020-02-26	www.chictr.org.cn	Not Recruiting	30	Inclusion criteria: 1. Aged 18 to 85 years old; <br>2. It conforms to the diagnostic criteria of severe and critical type in "Diagnosis and Treatment Plan for Pneumonia Infected in novel coronavirus (6th Edition)"; <br>3. Sign the informed consent form.	High inflammation oXiris CRRT treatment group:oXiris CRRT treatment;High inflammation Conventional treatment group:Conventional treatment;Low inflammation conventional treatment group:Conventional treatment;	China	China	yes	both	Conventional treatment	Not declared			both
ChiCTR2000030333	A randomized, open-label controlled trial for the efficacy and safety of Pirfenidone in patients with severe and critical novel coronavirus pneumonia (COVID-19)	Tongji Hospital of Tongji Medical College; Huazhong Science and Technology University	2020-02-28	www.chictr.org.cn	Recruiting	292	Inclusion criteria: 1. First diagnosis of novel coronavirus infection <br>2. Epidemiological history Travel history or residence history of Wuhan City within two weeks before the onset of illness; or patients who have had fever from Wuhan with respiratory symptoms within 14 days before the onset of illness, or have cluster Onset; <br>3. Clinical manifestations: <br>(1) fever; <br>(2) with the fol…	Pirfenidone group:Conventional standard treatment + Pirfenidone 400mg three times a day;Control group:Conventional standard treatment;	China	China	yes	both	Conventional standard treatment	Not declared
ChiCTR2000030388	Efficacy and safety of Xue-Bi-Jing injection in the treatment of severe cases of novel coronavirus pneumonia (COVID-19)	Jingzhou First People's Hospital	2020-03-01	www.chictr.org.cn	Recruiting	60	Inclusion criteria: 1. The patient signs the written informed consent; <br>2. Aged 18-80 years; <br>3. the novel coronavirus novel coronavirus infection diagnostic criteria for pneumonia, namely, the new coronavirus pneumonia diagnosis and treatment plan (trial version sixth). It conforms to any of the following: <br>1) in case of shortness of breath, RR >=30 times / min; <br>2) in case of restin…	Experimental group:On the basis of routine treatment, add 100ml of normal saline and 50ml of Xuebijing injection twice a day;;Control group:conventional therapy;	China	China	yes	both	conventional therapy	Not declared
ChiCTR2000030469	A randomized parallel controlled trial for LIUSHENWAN in Treatment of Novel Coronavirus Pneumonia (COVID-19)	Shanghai University of TCM	2020-03-02	www.chictr.org.cn	Recruiting	96	Inclusion criteria: 1. Real-time fluorescent RT-PCR detection of new coronavirus nucleic acid positive, or viral gene sequencing is highly homologous with known new coronavirus; <br>2. Confirmed as a novel coronavirus pneumonia common and severe patients, meets the diagnostic criteria of the "novel coronavirus pneumonia diagnosis and treatment plan (trial implementation of the sixth edition)" <br…	Control group:Coventional Treatment;Experimental group:Conventional treatment+LIUSHENWAN;	China	China	yes	both	Coventional Treatment	Not declared
ChiCTR2000030471	Efficacy and safety of lipoic acid injection in reducing the risk of progression in common patients with novel coronavirus pneumonia (COVID-19)	Maoming People's Hospital	2020-03-02	www.chictr.org.cn	Recruiting	394	Inclusion criteria: (1) Patients aged from 18 to 75 years old; <br>(2) Mild patients with confirmed COVID-19 according to the diagnostic criteria of "novel coronavirus Infection Diagnosis and Treatment Plan (Trial 6th Edition)" issued by the National Health and Safety Commission; <br>(3) Patients and their families voluntarily participated in the study and signed an informed consent form.	Lipoic acid group:Routine Therapy and administration of Lipoic acid injection;Blank control group:Routine Therapy and administration of placebo;	China	China	yes	both	Routine Therapy	Not declared
ChiCTR2000030480	Randomized, open, blank controlled trial for the efficacy and safety of recombinant human interferon alpha 1beta in the treatment of Wuhan patients with novel coronavirus pneumonia (COVID-19)	Department of Respiratory and Critical Care Medicine, Tongji Hospital of Tongji Medical College, Huazhong University of Science and Technology	2020-03-03	www.chictr.org.cn	Recruiting	328	Inclusion criteria: 1. Aged >=18 years; <br>2. Clinically diagnosed patients with COVID-19, including: on the basis of meeting the criteria for suspected cases, one of the following etiology evidence: <br>(1) real-time fluorescent RT-PCR detection of SARS-Cov-2 nucleic acid samples in respiratory or blood samples; <br>(2) Sequencing of viral genes in respiratory specimens or blood specimens, high…	Interferon Therapy Group:Standard treatment + cerrokin (recombinant human interferon alpha 1beta) 10UG BID is administered by nebulization for 10 days.;Control group:Standard treatment + blank;	China	China	yes	both	Standard treatment	not declared
ChiCTR2000030518	Zedoary Turmeric Oil for Injection in the treatment of Novel Coronavirus Pneumonia (COVID-19): a randomized, open, controlled trial	The Second Affiliated Hospital of Wenzhou Medical University	2020-03-05	www.chictr.org.cn	Recruiting	60	Inclusion criteria: (1) Aged 18 years or older, male or female; <br>(2) Real-time fluorescent RT-PCR of pharyngeal swab samples was positive for novel coronavirus nucleic acid; <br>(3) Clinical classification is common or severe; <br>(4) Signed informed consent.	Experimental group:Intravenous drip, 0.2 g (4 vials) once daily for adults; slow drip after dilution with 250 ml of 5% Glucose Injection or 0.9% Sodium Chloride Injection, not less than 120 minutes or 30-40 drops/minute. Continuous administration for 7 days, observation until 21 days or discharge;Control group:Conventional treatment, no control drug;	China	China	yes	comparator	Conventional treatment	not declared
ChiCTR2000030522	Efficacy and safety of Ma-Xing-Gan-Shi decoction in the treatment of novel coronavirus pneumonia (COVID-19)	Affiliated Hospital of Chengdu University of Traditional Chinese Medicine	2020-03-06	www.chictr.org.cn	Recruiting	100	Inclusion criteria: 1. Laboratory confirmed infection with 2019-nCoV; <br>2. Clinical classification is mild or common; <br>3. Lung involvement confirmed with chest imaging; <br>4. Hospitalised with: Fever: axilla temperature >= 36.7 degrees C, or Oral temperature >= 38.0 degrees C, or rectal temperature >= 38.6 degrees C.And at least one of Respiratory rate > 24/min Or Cough; <br>5. TCM syndrome…	experimental group:Ma-Xing-Gan-Shi decoction and Conventional Western Medicine Treatment;control group:placebo and Conventional Western Medicine Treatment;	China	China	yes	both	Conventional Western Medicine Treatment	Not declared
ChiCTR2000030540	Research for the mechanism of improvement of novel coronavirus pneumonia (COVID-19) patients' pulmonary exudation by continuous renal replacement therapy	Tongji Hospital Affiliated to Tongji Medical College of Huazhong University of science and technology	2020-03-06	www.chictr.org.cn	Not Recruiting	152	Inclusion criteria: 1. Adult patients confirmed by 2019-nCov throat swab or other samples of nucleic acid positive; <br>2. Patients with clear manifestations of pulmonary exudation on chest imaging; <br>3. Patients requiring oxygen therapy or mechanical ventilation, ARDS (oxygenation index < 200mmHg) was diagnosed according to the Berlin standard in 2012.	CRRT group:CRRT;Control group:Routine treatment, CRRT only when there are emergency indications;	China	China	yes	comparator	Routine treatment	Not declared
ChiCTR2000030578	Clinical Prediction and Intervention of Pulmonary Function Impairment in Patients with Novel Coronavirus Pneumonia (COVID-19)	Shandong Provincial Hospital	2020-03-08	www.chictr.org.cn	Not Recruiting	40	Inclusion criteria: Patients with new type of coronavirus pneumonia admitted to the designated hospital of Jinan City have the same diagnostic criteria as "Pneumonitis diagnosis and treatment plan for new type of coronavirus infection (latest version) <br>during 2020.02-2020.05	Experimental group:Lung rehabilitation training+Conventional treatment;Control group:Conventional treatment;	China	China	yes	both	Conventional treatment	Not declared
ChiCTR2000030580	Efficacy and safety of tozumab combined with adamumab(Qletli) in severe and critical patients with novel coronavirus pneumonia (COVID-19)	Shanghai General Hospital	2020-03-08	www.chictr.org.cn	Recruiting	60	Inclusion criteria: (1) aged 18-80 years old; <br>(2) severe (including critical risk factors) and critical patients with confirmed novel coronavirus pneumonia; <br>(3) blood CRP and ESR were more than twice higher than normal or TNFa and Il-6 were higher than normal; <br>(4) sign the informed consent.	experimental group:Based on the standard treatment recommended in the guidelines, a combination of tozumab and adamumab was used;control group:Follow the guidelines for standard treatment;	China	China	yes	both	Follow the guidelines for standard treatment	not declared
ChiCTR2000030627	Study for using the healed novel coronavirus pneumonia (COVID-19) patients plasma in the treatment of severe critical cases	The First Affiliated Hospital of Zhengzhou University	2020-03-08	www.chictr.org.cn	Recruiting	30	Inclusion criteria: Patients who were diagnosed as COVID-19 by nucleic acid test and were in accordance with the clinical classification of severe or critically illness. (refer to the clinical classification criteria in the pneumonia diagnosis and treatment program of novel coronavirus infection, General Office of the National Health Commission (trial version 4)).	Experimental group:Convalescent plasma therapy + routine treatment;Control group:routine treatment;	China	China	yes	both	routine treatment	not declared
ChiCTR2000030700	Study for the efficacy and safety of Prolongin (Enoxaparin Sodium Injection) in treatment of novel coronavirus pneumonia (COVID-19) adult common patients	Union Hospital affiliated to Tongji Medical College of Huazhong University of Science and Technology	2020-03-10	www.chictr.org.cn	Not Recruiting	60	Inclusion criteria: 1. Those who agree to take part in the test and sign the informed consent form voluntarily; <br>2. Adults aged >=18years old, male or female; <br>3. The inpatients with mild or common type of COVID-19 confirmed according to the diagnostic criteria "COVID-19 diagnosis and treatment plan - Sixth trial edition" issued by the National Health Commission. <br>4. Respiratory Specimen…	experimental group:Based on the standard treatment recommended in the guidelines, a combination of Prolongin (Enoxaparin Sodium Injection) was used.;control group:Follow the guidelines for standard treatment.;	China	China	yes	both	Follow the guidelines for standard treatment.	not declared
ChiCTR2000030701	A randomized, parallel controlled open-label trial for the efficacy and safety of Prolongin (Enoxaparin Sodium Injection) in the treatment of adult patients with novel coronavirus pneumonia (COVID-19)	The Third People's Hospital of Shenzhen	2020-03-10	www.chictr.org.cn	Not Recruiting	60	Inclusion criteria: 1. Those who agree to take part in the test and sign the informed consent form voluntarily; <br>2. Adult aged >=18years old, male or female; <br>3. The inpatients with mild or common type of COVID-19 confirmed according to the diagnostic criteria "COVID-19 diagnosis and treatment plan - Sixth trial edition" issued by the National Health Commission. <br>4. Respiratory Specimens…	experimental group:Based on the standard treatment recommended in the guidelines, a combination of Prolongin (Enoxaparin Sodium Injection) was used.;control group:Follow the guidelines for standard treatment.;	China	China	yes	both	Follow the guidelines for standard treatment.	not declared
ChiCTR2000030702	Plasma of the convalescent in the treatment of novel coronavirus pneumonia (COVID-19) common patient: a prospective clinical trial	China-Japan friendship hospital	2020-03-10	www.chictr.org.cn	Recruiting	50	Inclusion criteria: 1. The patient signed an informed consent form to participate in the study of convalescent plasma therapy; <br>2. patient aged >=18 years old; <br>3. COVID-19 patients diagnosed by PCR; <br>4. Nucleic acid positive within 72 hours before blood transfusion; <br>5. Pneumonia confirmed by imaging; <br>6. Hospitalization for the following reason: <br>Fever: axillary temperature>=3…	eperimental group:Conventional treatment and convalescent plasma therapy;control group:conventional treatment;	China	China	yes	both	All patients receive conventional treatment, including symptomatic treatment, antiviral treatment, and antibacterial treatment.	not declared	Saglasan sa Renatinim opisom		Suglasan
ChiCTR2000030720	Prognosis Investigation and Intervention Study on Patients with novel coronavirus pneumonia (COVID-19) in recovery period Based on Community Health Management	Hubei Provincial Hospital of TCM	2020-03-11	www.chictr.org.cn	Recruiting	120	Inclusion criteria: 1. Conforming to the Chinese and Western Medicine Diagnostic Standards of patients with novel coronavirus pneumonia (COVID-19) in recovery period; <br>2. Aged between 18 and 65 years old; <br>3. Signing the generalized informed consent form (The intervention objects is incorporated in the clinical study as desired).	Group 2:Western medicine conventional treatment;Group 1:TCM treatment;	China	China	yes	comparator	Western medicine conventional treatment	not declared
ChiCTR2000030779	A clinical trial for Ulinastatin Injection in the treatment of patients with severe novel coronavirus pneumonia (COVID-19)	Shanghai Changzheng Hospital	2020-03-14	www.chictr.org.cn	Recruiting	100	Inclusion criteria: 1. Aged between 18 and 75 years; <br>2. In accordance with NCP criteria for severe and critical illness. Combined with the following epidemiological history, clinical manifestations, and pathogenic examinations to make a comprehensive judgment; <br>3. Will not participate in other drug clinical trials since the first day of Ulinastatin Injection admission; <br>4. Will sign wri…	Experimental group:Conventional treatent and Ulinastatin;Control group:Conventional treatent ;	China	China	yes	both	Conventional treatent	not declared
ChiCTR2000030937	A randomized, open-label, controlled trial for Gu-Shen Ding-Chuan-Wan in the treatment of patients with novel coronavirus pneumonia (COVID-19) at recovery phase with Fei-Pi-Qi-Xu Zhen	The First Affiliated Hospital of Guangzhou Medical University	2020-03-18	www.chictr.org.cn	Recruiting	144	Inclusion criteria: (1) Aged >=18 years; <br>(2) 2019-nCoV pneumonia is diagnosed according to the standard of diagnosis and treatment; <br>(3) Patient's condition has reached the standard of desolation / discharge specified according to the diagnosis and treatment plan; <br>(4) According to the diagnosis standard, the syndrome differentiation of TCM is FeiPiQiXuZheng; <br>(5) Volunteer to partic…	Experimental group:On the basis of rehabilitation treatment, the subjects in the experimental group take Gu-Shen Ding-Chuan-Wan;Control group:standard treatment;	China	China	yes	comparator	standard treatment	not declared
ChiCTR2000030988	A RCT for Hua-Shi Bai-Du granules in patients with novel coronavirus pneumonia (COVID-19)	Guangdong Provincial Hospital of Chinese Medicine	2020-03-20	www.chictr.org.cn	Not Recruiting	204	Inclusion criteria: (1) Meet the diagnostic criteria for patients with COVID-19 of the Proposal of Diagnosis and Treatment of COVID-19; <br>(2) Aged 18-85 years; <br>(3) To agree to participate in the study and sign the informed consent	Experimental group:Hua-Shi Bai-Du granules;control group:conventional treatment of western medicine;	China	China	yes	comparator	conventional treatment of western medicine	not declared
ChiCTR2000031271	Metabolic abnormalities and rearrangement reversal treatment of patient with novel coronavirus pneumonia (COVID-19)	The Third Affiliated Hospital of Sun Yat-sen University	2020-03-26	www.chictr.org.cn	Not Recruiting	80	Inclusion criteria: Novel coronavirus pneumonia diagnosis and treatment plan (trial version seventh) was revised to meet the diagnostic criteria of the 18-65 year old patients	Control group:regular treatment;Experimental group:Compound amino acid combined with routine treatment;	China	China	yes	both	regular / routine treatment	not declared
ChiCTR2000031319	Safety and Efficacy Study of Allogeneic Human Dental Pulp Mesenchymal Stem Cells to Treat Severe novel coronavirus pneumonia (COVID-19) patients	Renmin Hospital of Wuhan University	2020-03-27	www.chictr.org.cn	Not Recruiting	20	Inclusion criteria: (1) Aged 18-65 years; <br>(2) Voluntarily participate in this clinical trial and sign off "informed consent form"; <br>(3) Diagnosed with severe pneumonia of COVID: respiratory distress, RR >30 times / min; resting oxygen saturation of 93% or less; arterial partial pressure of oxygen / oxygen concentration 300mmHg; SARS-CoV-2 nucleic acid test was positive. <br>(4) Chest imagi…	hDPSCs group:Routine treatment + Intravenous injection of human dental pulp stem cells;Control group:Routine treatment + Placebo;	China	China	yes	both	Routine treatment	not declared
ChiCTR2000032011	Effecacy and Safety of Hyperbaric Oxygen Therapy to patients with novel coronavirus pneumonia (COVID-19)	Sixth Medical Center of PLA General Hospital	2020-04-17	www.chictr.org.cn	Not Recruiting	45	Inclusion criteria: 1. Aged >=18 years old; <br>2. Patients suspected of having COVID-2019 pneumonia who also have one of the following etiological or serological evidence: <br>(1) Real-time fluorescent RT-PCR detection of COVID-2019 nucleic acid positive; <br>(2) viral gene sequencing, and Known novel coronaviruses are highly homologous; <br>(3) Serum novel coronavirus-specific IgM antibodies an…	1.5ATA:1.5ATA HBO;2.5ATA:2.5ATA HBO;Control group:Routine treatment;	China	China	yes	comparator	Routine treatment	not declared
ChiCTR2000032135	Efficacy and Safety of ulinastatin in the Treatment of novel coronavirus pneumonia (COVID-19)	Shanghai Public Health Clinical Center	2020-04-20	www.chictr.org.cn	Not Recruiting	50	Inclusion criteria: 1) Aged 18 to 75 years old, male or female; <br>2) The confirmed participants were diagnosed as mild, severe or critical cases according to the notice on printing and distributing the diagnosis and treatment plan of pneumonia with new coronavirus infection (trial version 7); <br>3) Those who agree not to participate in other clinical studies within 30 days after administration…	Experimental group: mild cases:Ulinastatin 300,000 IU, Q12H;Experimental group: severe or critical cases:Severe cases: 1 million IU of ulinastatin, Q8H; Critical cases: ulinastatin 1.6 million IU, Q8H;Control group: mild cases:conventional therapy;Control group: severe or critical cases :conventional therapy;	China	China	yes	comparator	conventional therapy	not declared	suglasan	Koliko vidim ovdje se conventional therapy koristi u 2 od 4 grupe, tako da bih ja stavila control.	Suglasan s Renatom
ChiCTR2000032314	A randomized clinical trial for the efficacy and safety of Aliskiren and Nifedipine in novel coronavirus pneumonia (COVID-19) patients with hypertension	West China Hospital, Sichuan University	2020-04-25	www.chictr.org.cn	Recruiting	242	Inclusion criteria: 1. COVID-19 confirmed with SARS-COV-2 RNA detection; <br>2. Hypertension diagnosis; <br>3. Aged >=18 years.	Group 2:Aliskiren with Standard Care;Group 1:Nifedipine with Standard Care;	China	China	yes	both	standard care	not declared			Suglasan
ChiCTR2000032367	Efficacy of Liu-zi-jue in Patients with 2019 Novel Coronavirus Pneumonia (COVID-19): a randomized controlled trial	Yueyang Integrated Traditional Chinese and Western Medicine Hospital Affiliated to Shanghai University of Traditional Chinese Medicine	2020-04-26	www.chictr.org.cn	Recruiting	186	Inclusion criteria: (1) There is no restrictions on gender and age; <br>(2) Patients diagnosed with mild pneumonia (slight clinical symptoms, no pneumonia manifestations on imaging), general pneumonia patients (with fever, respiratory tract symptoms, etc., imaging showed pneumonia but no multiple organ damage); <br>(3) Hospitalized patients; <br>(4) Volunteer to join the trial and sign the "infor…	Group 2:Conventional treatment;Group 2:Conventional treatment plus liu-zi--jue exercisee therapy;	China	China	yes	both	Conventional treatment	not declared
ChiCTR2000032573	A randomized, double-blind, controlled trial for Bu-Fei-Huo-Xue Capsule in the treatment of novel coronavirus pneumonia (COVID-19) convalescence patient with ''Fei-Pi-Qi-Xu zhen''	State Key Laboratory of Respiratory Disease, Guangzhou Institute of Respiratory Diseases, the First Affiliated Hospital of Guangzhou Medical University, Guangzhou, Guangdong, China	2020-05-03	www.chictr.org.cn	Not Recruiting	120	Inclusion criteria: 1. Aged >=18 years; <br>2. according to the new diagnostic protocol for coronavirus pneumonia (trial version 7), the new type of coronavirus pneumonia is diagnosed; <br>3. after treatment, the disease reaches the discharge standard specified in the new coronavirus pneumonia diagnosis and treatment plan (trial version 7); <br>4. the disease is in recovery stage, according to th…	Control:conventional therapy;Experimental group:Bufei Huoxue Capsule, 1.4g/day, three times a day, three months of treatment;	China	China	yes	comparator	conventional therapy	not declared
ChiCTR2000032737	Clinical trial for the washed microbiota transplantation in the treatment of novel coronavirus pneumonia (COVID-19) patients suspected with gut microbiota dysbiosis	The First Affiliated Hospital of Guangdong Pharmaceutical University; Guangzhou Eighth People's Hospital	2020-05-08	www.chictr.org.cn	Not Recruiting	60	Inclusion criteria: 1. COVID-19 patients accompanied with gastrointestinal symptoms; <br>2. COVID-19 patients accompanied with antibiotic-associated diarrhea	Routine treatment group:Routine treatment;WMT group:Washed microbiota transplantation;	China	China	yes	comparator	Routine treatment	not declared
ChiCTR2000032769	A randomized,double blinded, parallel controlled clinical trial for azvudine in the treatment of novel coronavirus pneumonia (COVID-19)	Beijing Ditan Hospital affiliated to Capital Medical University	2020-05-09	www.chictr.org.cn	Recruiting	342	Inclusion criteria: (1) age =18 years old, gender not limited; <br>(2) Laboratory (RT-PCR) confirmed COVID-19; <br>(3) the time from the first positive nucleic acid test to randomization does not exceed more than 4 days; <br>(4) informed consent has been signed.	Experimental Group:FNC+Standard of Care;Control Group:FNC dummy tablet+ Standard of Care;	China	China	yes	both	Standard of Care	not declared
ChiCTR2000033133	A randomized, open-label, blank-controlled, multicenter trial for Shuang-Huang-Lian oral solution in the treatment of novel coronavirus pneumonia (COVID-19)	The First Affiliated Hospital of Wenzhou Medical University	2020-05-21	www.chictr.org.cn	Not Recruiting	60	Inclusion criteria: 1. Patients with confirmed new coronavirus-infected pneumonia; <br>2. Aged >=18 years old; <br>3. Voluntarily sign written informed consent.	Experimental group:standard treatment + shuanghuanglian treatment;Control group:standard treatment;	China	China	yes	both	standard treatment	not declared
ChiCTR2000033320	Study for Traditional Chinese Medicine in the treatment of novel coronavirus pneumonia (COVID-19)	Department of Pulmonology, Shuguang Hospital Affiliated to Shanghai University of Traditional Chinese Medicine	2020-05-27	www.chictr.org.cn	Recruiting	300	Inclusion criteria: 1. Conform to the diagnostic criteria of Western Medicine's New Coronary Pneumonia; <br>2. Aged 18-65 years old male or female.	Control:Guidelines for routine treatment;Therapy group:TCM;	China	China	yes	comparator	Guidelines for routine treatment	not declared
ChiCTR2000033774	Evaluating the Efficacy and Safety of Bromhexine Hydrochloride Tablets in Treating Pediatric novel coronavirus pneumonia (COVID-19)	Children's Hospital Affiliated to Zhejiang University School of Medicine	2020-06-11	www.chictr.org.cn	Not Recruiting	30	Inclusion criteria: 1. Aged between 2 and 18 years male or female; <br>2. Laboratory (RT-PCR) and clinical symptoms confirmed case of COVID-19, according to the official guideline "Pneumonia Diagnosis and Treatment Scheme for Novel Coronavirus Infection (Trial Version 6) ". Or the patients with negative 2019-nCoV RNA results but clinical symptoms suspected; <br>3. The legal guardian of the enroll…	Experimental group:Bromhexine Hydrochloride Tablets + Standard treatment;Control group:Standard treatment;	China	China	yes	both	Standard treatment	not declared
CTRI/2020/04/024479	Study of the effect of Hydroxychloroquine in addition to standard therapy in COVID-19 patients	COMMAND HOSPITAL AIRFORCE	07-04-2020	www.ctri.nic.in	Not Recruiting	32	Inclusion criteria: a. Patients with oxygen saturation (SPO2) less than 95% <br/ ><br>b. Respiratory rate is more than 20/min <br/ ><br>c. Pulse rate more than 90/min <br/ ><br>d. Imaging evidence of lung infection in the form of Reticulonodular opacities, ground-glass opacities, consolidation and Acute Respiratory Distress Syndrome (ARDS) <br/ ><br>	Intervention1: Hydroxychloroquine sulphate: Hydroxychloroquine sulphate tablets will be given in the dose of 400 mg twice on day 1 and then 400 mg once in a day for 04 days daily to the patients who meets the inclusion criteria<br>Control Intervention1: No drug: Hydroxychloroquine will not be given to control group. These patients will be managed as per standard protocol.<br>	India	India	yes	both	These patients will be managed as per standard protocol.	not declared	ovdje bi išao both		Može both
CTRI/2020/04/024729	Topical Chloroquine Nasal Drops in Early Stage Covid 19- Impact on Viral load and cure rates	All India Institute of Medical Sciences New Delhi	20-04-2020	www.ctri.nic.in	Not Recruiting	60	Inclusion criteria: Adult patients testing positive on the RT-PCR Covid-19 test with minimal symptoms and no hypoxemia.	Intervention1: Topical Nasal 0.03% chloroquine eye drops: To receive 0.03% Chloroquine drops 1ml â?? 6 times daily X 10 days. <br> + all treatments & observations recommended by the treatment team<br><br>Control Intervention1: Standard Treatment: Control Arm - all treatments & observations recommended by the treatment team<br> No nasal drops<br><br>	India	India	yes	comparator	Standard Treatment	not declared
CTRI/2020/04/024773	A clinical trial to study the effects of additional treatments for patients hospitalized and receiving treatment due to COVID -19.	World Health Organization	21-04-2020	www.ctri.nic.in	Recruiting	7000	Inclusion criteria: 1. Adults (aged â?¥18 years) hospitalized with definite COVID-19 <br/ ><br>2. Not already receiving any of the study drugs <br/ ><br>3. Without known allergy or contraindications to any of them (in the view of the physician responsible for their care) <br/ ><br>4. Without anticipated transfer within 72 h to a non-study hospital <br/ ><br> <br/ ><br>Patients invited to join the…	Intervention1: Remdesivir: local standard of care plus Remdesivir (daily infusion for 10 days) <br><br>Intervention2: chloroquine or hydroxychloroquine: local standard of care plus chloroquine or hydroxychloroquine (two oral loading doses, then orally twice daily for 10 days)<br>Intervention3: Lopinavir with Ritonavir (orally twice daily for 14 days): Local standard of Care plus Lopinavir with Ri…	Argentina;Brazil;Canada;Germany;India;Indonesia;Iran;Norway;Peru;Qatar;South Africa;Spain;Switzerland;Thailand	Switzerland, India	yes	both	Local standard of care	not declared	ili je intervention ili standard ili both -ukoliko su oba		Both
CTRI/2020/04/024775	Study to assess the efficacy and safety of convalescent plasma in moderate COVID-19 disease.	Indian Council Of Medical Research	21-04-2020	www.ctri.nic.in	Not Recruiting	452	Inclusion criteria: 1. Patients admitted with RT-PCR confirmed COVID-19 illness. <br/ ><br>2. Age > 18 years <br/ ><br>3. Has any of the two <br/ ><br>a. PaO2/ FiO2: 200-300 <br/ ><br>b. Respiratory Rate > 24/min and SaO2 < 93% on room air <br/ ><br>4. Availability of matched donor plasma at the point of enrolment <br/ ><br>	Intervention1: Convalescent plasma: Convalescent plasma, 2 doses of 200 mL each, from recovered COVID-19 patient.<br>Control Intervention1: Usual care for COVID-19 disease: Usual care for COVID-19 disease<br>	India	India	yes	comparator	Usual care for COVID-19 disease	not declared
CTRI/2020/04/024915	A Phase II, Open Label, Randomized Controlled Trial to Assess the Safety and Efficacy of Convalescent Plasma to Limit COVID-19 Associated Complications	Max Super Speciality Hospital A Unit of Devki Devi Foundation	29-04-2020	www.ctri.nic.in	Not Recruiting	100	Inclusion criteria: 1. Patients admitted with RT-PCR confirmed COVID-19 illness. <br/ ><br>2. Age > 18 years <br/ ><br>3. Written informed consent <br/ ><br>4. Has any of the two <br/ ><br>a. PaO2/ FiO2 <300 <br/ ><br>b. Respiratory Rate > 24/min and SaO2 < 93% on room air	Intervention1: Convalescent Plasma: 200 ml of ABO compatible plasma transfusion will be done to the subject randomized for the therapy<br>Control Intervention1: Standard care of treatment: control group will be treated as per Standard care of treatment. The Ministry of Health and Welfare has issued detailed guidelines for the management of sCOVID-19 based on varying grades of severity. For the ma…	India	India	yes	comparator	control group will be treated as per Standard care of treatment. The Ministry of Health and Welfare has issued detailed guidelines for the management of sCOVID-19 based on varying grades of severity. For the management of ARDS or sepsis, the respective guidelines issued by ARDSNet and Surviving Sepsis campaign will be followed. Other institutional protocols for supportive management will be imple…	not declared
CTRI/2020/04/024948	A clinical Trial to Study the Effects of Hydroxychloroquine, Ciclesonide and Ivermectin in treatment of moderate COVID-19 illness	Lady Hardinge Medical College	30-04-2020	www.ctri.nic.in	Not Recruiting	120	Inclusion criteria: â?¢ Adult patients (â?¥18years) suffering from Covid-19. A positive throat swab (by real time PCR) obtained from a patient suspected to be Covid-19 or from a contact (or HCW) of Covid-19 patient will be considered to be a Covid-19 case. <br/ ><br>â?¢ Presence of moderate Covid-19 disease (10) as defined by presence of pneumonia (clinical and radiological signs) with respirator…	Intervention1: Hydroxychloroquine: 400 mg bid Day1 followed by 200 mg bid on Days 2 to 7<br>Intervention2: Ciclesonide: 200 mcg bid for 7 days<br>Intervention3: Ivermectin: 12 mg OD for 7 days<br>Control Intervention1: Standard of Care: Supportive management as per national guidelines<br>	India	India	yes	both	Supportive management as per national guidelines	not declared
CTRI/2020/04/024949	A study to evaluate the effect of Oral Niclosamide in mild and very mild COVID-19 cases	Lady Hardinge Medical College	30-04-2020	www.ctri.nic.in	Recruiting	48	Inclusion criteria: â?¢ Adult patients (â?¥18years) suffering from mild or very mild Covid-19 (8). A positive throat swab for nCoV-2019 (by real time PCR) obtained from a patient suspected to be Covid-19 or from a contact (or HCW) of Covid-19 patient will be considered to be a Covid-19 case, irrespective of the presence of symptoms. Mild disease will be defined as respiratory rate between 12-18/m…	Intervention1: Niclosamide: 500 mg bid for 7-14 days<br>Control Intervention1: Standard of care: As per MoHFW, GoI guidelines<br>	India	India	yes	comparator	As per MoHFW, GoI guidelines	not declared
CTRI/2020/05/024959	Efficacy and Safety of Itolizumab in COVID-19 Complications	Biocon Biologics India Limited	01-05-2020	www.ctri.nic.in	Not Recruiting	30	Inclusion criteria: 1. Male or female adults above 18 years (not tested in children yet) <br/ ><br>2. Informed consent for participation in the study <br/ ><br>3. Virological diagnosis of SARS-CoV2 infection (PCR) <br/ ><br>4. Hospitalized due to clinical/instrumental diagnosis of COVID-19 infection <br/ ><br>5. Oxygen saturation at rest in ambient air â?¤94% <br/ ><br>6. Patients who are in mode…	Intervention1: Arm A Best supportive care with Itolizumab: Start at 1.6 mg/kg dose iv infusion, if well tolerated and improvement in patient observed, investigator has the discretion to continue with 1.6 mg/kg dose every 2 weeks or 0.8 mg/kg weekly regimen.<br>Control Intervention1: Arm B Best supportive care: By best supportive careâ?? which includes antivirals /antibiotics/ hydroxychloroquine; …	India	India	yes	comparator	By best supportive care” which includes antivirals /antibiotics/ hydroxychloroquine; oxygen therapy, will be administered. The best supportive care will be as per institution standard	4				antivirals	N/A	N/A	N/A	antibiotics	N/A	N/A	N/A	hydroxychloroquine	N/A	N/A	N/A	oxygen	N/A	N/A	N/A
CTRI/2020/05/024969	Homoeopathy as adjuvant in management of Covid-19 infection	Naiminath Homoeopathic Medical College Hospital and Research Centre	01-05-2020	www.ctri.nic.in	Not Recruiting	100	Inclusion criteria: o Symptomatic RT-PCR confirmed cases of <br/ ><br> Covid-19 infection. <br/ ><br>o Both sexes <br/ ><br>o Age between 18 years to 80 years and <br/ ><br>o Willing to give signed written informed <br/ ><br> consent <br/ ><br>	Intervention1: Homoeopathic medicine: Homoeopathic medicines will be given to this group patients as an add-on to standard treatmet. Following Individualization medicines will be selected keeping in view pathological aspect of disease. Dose and potency will be according to the frequency, intensity and duration of signs and symptoms. Repetitions will vary from cae to case basis cosidering disease …	India	India	yes	both	standard protocol treatment	not declared
CTRI/2020/05/025068	Can a medicine help in curing viral infection	Christian Medical College Vellore	07-05-2020	www.ctri.nic.in	Not Recruiting	50	Inclusion criteria: Confirmed diagnosis of COVID19 infection based on +ve RTPCR <br/ ><br> <br/ ><br>	Intervention1: Ivermectin: The doses are as follows (based on body weight)<br>15 - 24 kg: 3 mg PO once<br>25 - 35 kg: 6 mg PO once<br>36 - 50 kg: 9 mg PO once<br>51 - 65 kg: 12 mg PO once<br>66 - 79 kg: 15 mg PO once<br>80 kg and 15 kg: 200 ug/kg PO once<br>Control Intervention1: patients will receive the standard protocol for management of COVID 19 infection.: patients will receive the standard …	India	India	yes	comparator	patients will receive the standard protocol for management of COVID 19 infection.	not declared
CTRI/2020/05/025156	Effect of Ayurveda intervention AYUSH-64 add-on therapy for patients with COVID-19 infection (Stage I)	Central Council for Research in Ayurvedic Sciences	13-05-2020	www.ctri.nic.in	Not Recruiting	60	Inclusion criteria: 1.Patients of 18-60 yrs of age, clinically diagnosed with corona virus disease 2019 by RTPCR test coming under stage I- mild (Early infection)- Group A, B, C as per TREATMENT PROTOCOL FOR CONFIRMED COVID-19 PATIENTS (Maharashtra Health Services_15 April 2020.) <br/ ><br>2.Participants who can take medicines orally. <br/ ><br>3.Patients willing to provide signed informed consen…	Intervention1: Group I: Ayurveda intervention AYUSH-64 as add-on to standard treament: AYUSH 64: 2 Tablets (500mg each) thrice daily with water after meal for 1 month<br>Control Intervention1: Group II: Standard treatment for COVID-19 infection: Standard treatments for COVID-19 infection as per Maharashtra guidelines<br>	India	India	yes	both	: Standard treatment for COVID-19 infection	not declared
CTRI/2020/05/025161	To study the Effectiveness of herbal formulation - Aayudh Advance as a supplementary treatment for the Corona Virus 2019 (Covid-19) infected patients	Ms Shukla Ashar Impex Pvt Ltd	13-05-2020	www.ctri.nic.in	Not Recruiting	120	Inclusion criteria: 1) Subject willing to sign informed consent. <br/ ><br>2) Subject age group of 18 years and above of both gender. <br/ ><br>3) All patients with COVID-19 RT-PCR positive (within 7 days)/ any Covid-19 test kit, admitted to the hospital / healthcare center will be eligible. <br/ ><br>4) Patients who are having mild to moderate symptoms of Covid-19 disease and tested positive for…	Intervention1: Herbal formulation - Aayudh Advance: Herbal formulation - Aayudh Advanced is a health supplement that helps boost immunity. This product is made from all-natural farm grown extracts. Each essential oil added into this concoction has been specially chosen for its individual immunomodulatory and protective characteristics. When mixed, these oils yield synergistic effect to protect th…	India	India	yes	both	As standard treatment suggested by WHO For Covid-19 Patients. The study shall be from Patients initiation of treatment till complete recovery and discharge from the hospital.	not declared	Suglasan	Stavila sam both jer u odjeljku Brief Summary piše: "So we can conclude that, test product “Aayudh Advance”, when given concomitantly with standard of care, was 100% safe, more effective as virucidal to reduce viral load, devoid of any drug-drug interaction and increase recovery rate as compared to standard of care alone when tested in mild symptomatic COVID-19 patients."	Može both
CTRI/2020/05/025209	A clinical trial for validating therapeutic efficacy of convalescent plasma in severe COVID-19 disease	Council of Scientific and Industrial Research	15-05-2020	www.ctri.nic.in	Recruiting	80	Inclusion criteria: Patients admitted with RNA PCR proven COVID-19 with <br/ ><br>severe disease (fever or suspected respiratory infection, plus one of the following; respiratory rate >30 breaths/min, severe respiratory distress, SpO2 < 90% at room air) <br/ ><br>with Mild ARDS (200 mmHg < PaO2/FiO2 â?¤ 300 mmHg, with PEEP or CPAP â?¥5 cm H2O, or non-ventilated) <br/ ><br>or Moderate ARDS (100 mm…	Intervention1: Passive Immunization using Convalescent Plasma in COVID-19: Blood group matched convalescent Plasma (COVID Plasma) from recovered COVID-19 patients will be transfused to patients with severe COVID-19 diseases<br>200ml COVID Plasma will be intravenously transfused once daily on two consecutive days.<br>Control Intervention1: Standard of care: Standard of care<br>	India	India	yes	comparator	Standard of care	not declared
CTRI/2020/05/025214	To observe the effect of Ayurvedic medicine for the treatment of COVID-19	Central Council for Research in Ayurvedic Sciences	15-05-2020	www.ctri.nic.in	Not Recruiting	80	Inclusion criteria: 1.Typical clinical presentation of acute onset febrile illness with cough and a RT_PCR based laboratory confirmation test for COVID-19 <br/ ><br>2.Typical clinical presentation of acute onset febrile illness with sore throat and dry cough with or without shortness of breath in a patient from a known â??hot spotâ?? area or in close contact with a confirmed COVID-19 case with a …	Intervention1: AYUSH 64: Dose:2 capsules (500 mg each) thrice daily<br>Dosage form:Capsules/Tablets <br>Route of Administration: Oral<br>Time of Administration: Thrice a day after food<br>Anupana: Water <br>Duration of therapy: 30 days<br><br>Control Intervention1: Conventional standard therapy for COVID-19 positive patients: Conventional standard therapy as per ICMR/WHO parameters<br>	India	India	yes	comparator	Conventional standard therapy as per ICMR/WHO parameters	not declared
CTRI/2020/05/025224	Study to efficacy of Ivermectin in patients of COVID-19	R D Gardi Medical College	18-05-2020	www.ctri.nic.in	Not Recruiting	50	Inclusion criteria: 1. Adults (age â?¥18 years to â?¤75 years) 2. Laboratory-confirmed SARS-CoV-2 infection and, in the view of the responsible doctor, no contra-indication to any of the study treatments 3. Hospitalized at R D Gardi Medical College, Ujjain Madhya Pradesh	Intervention1: Ivermectin: Ivermectin 12mg OD at night <br>Route of administration- Oral<br>Duration of therapy - 2 days with standard of care as per hospital guidelines<br><br>Intervention2: Ivermectin: Ivermectin 200 to 400 mcg per kg body weight<br>Control Intervention1: Standard of care: Standard of care as per hospital guidelines.<br>	India	India	yes	both	Standard of care as per hospital guidelines.	not declared
CTRI/2020/05/025271	Clinical Trial of Mycobacterium w in COVID-19 Positive Patients, Hospitalized But Not Critically Ill	Cadila Pharmaceuticals Limited	20-05-2020	www.ctri.nic.in	Recruiting	480	Inclusion criteria: 1. COVID-19 positive patients with ordinal scale score of 3 with comorbid illness including diabetes mellitus, hypertension, chronic lung disease, immunocompromised status, active malignancy, chronic kidney disease, chronic liver disease, obesity (BMI >25Kg/m2), or subjects who have doubling of CRP compared to baseline or have Neutrophil-to-Lymphocyte Ratio â?¥3.5. <br/ ><br>2…	Intervention1: Suspension of heat killed (autoclaved)Mycobacterium w: 0.3 ml (0.1ml x 3 Injection) of intradermal Mw for 3 consecutive days with Standard therapy of COVID-19<br>Control Intervention1: Placebo: 0.3 ml (0.1 ml x 3 Inj.) of intradermal Placebo for 3 consecutive days with Standard therapy of COVID-19<br>	India	India	yes	both	Standard therapy of COVID-19	not declared
CTRI/2020/05/025299	Convalescent Plasma treatment trial in COVID 19 patients	Wockhardt Ltd	21-05-2020	www.ctri.nic.in	Not Recruiting	20	Inclusion criteria: 1.Male or female, aged between 18 to 75 years (both inclusive) <br/ ><br>2.Hospitalized with RT-PCR confirmed COVID-19 illness and has any one of the below mentioned two: <br/ ><br>PaO2/ FiO2 <300 <br/ ><br>Respiratory Rate > 24/min and SaO2 < 93% on room air <br/ ><br>3.Subject or LAR agree to provide a signed written informed consent prior to any study specific procedures an…	Intervention1: Convalescent Plasma: SARS-CoV-2 convalescent plasma (single unit; additional unit will be given only if required based on subjectâ??s clinical status)<br>Control Intervention1: COVID Standard treatment: As per Revised Guidelines on ClinicalManagement of COVID â?? 19; Government of India<br>Ministry of Health & Family Welfare<br>Directorate General of Health Services<br>(EMR Divisio…	India	India	yes	comparator	As per Revised Guidelines on ClinicalManagement of COVID – 19; Government of India Ministry of Health & Family Welfare Directorate General of Health Services (EMR Division);31st March 2020	not declared
CTRI/2020/05/025328	Study to Assess the Safety and Efficacy of Convalescent Plasma on outcome of COVID-19 Associated Complications	Apollo Hospitals Enterprise Limited	23-05-2020	www.ctri.nic.in	Not Recruiting	100	Inclusion criteria: 1. Tested positive for COVID 19 by RT-PCR <br/ ><br>2. Age > 18 years <br/ ><br>3. Written and informed consent <br/ ><br>4. Severe or Life threatening disease. <br/ ><br> <br/ ><br>1. Severe disease is defined as: (one or more are present) <br/ ><br>i. Dyspnea with oxygen saturation â?¤ 93%, <br/ ><br>ii. Respiratory frequency â?¥ 30/min and oxygen saturation â?¤ 93%, <br/ ><…	Intervention1: Convalescent plasma: Convalescent plasma, two doses of 200 mL each.<br>Control Intervention1: Routine standard of care treatment for COVID 19 disease: Routine standard of care treatment for COVID 19 disease<br>	India	India	yes	both	Routine standard of care treatment for COVID 19 disease	not declared	Saglasan da je both		Both
CTRI/2020/05/025336	Randomized Controlled Trial Of Resveretrol-Copper Or Sodium-Copper-Chlorophyllin Vs Standard Treatment In Mild Covid-19 infection	Tata Memorial Centre	24-05-2020	www.ctri.nic.in	Not Recruiting	300	Inclusion criteria: 1 Male and Non-pregnant Female <br/ ><br>2 Positive reverse-transcriptaseâ??polymerase polymerase chain-reaction (RT-PCR) in a diagnostic specimen <br/ ><br>3 Either asymptomatic or have only mild symptoms ((cough and/or fever and/or sore throat and/or other upper respiratory symptoms) at the time of study inclusion <br/ ><br>4 Oxygen saturation of >94% while breathing ambient…	Intervention1: Resveratrol-Copper tablets: Patients will receive Resveratrol-Copper tablets (1 tablet 4 times per day) from the date of randomization to the day of discharge or death, whichever is earlier. Patients in this arm can also receive all standard treatment that the treating team considers appropriate including any other antibiotic, antibacterial, antiviral or antimicrobial drugs.<br>Int…	India	India	yes	both	Patients in this arm can receive all standard treatment that the treating team considers appropriate including any other antibiotic, antibacterial, antiviral or antimicrobial drugs.	not declared			Both
CTRI/2020/05/025337	Randomized Controlled Trial Of Resveretrol-Copper OR Sodium-Copper-Chlorophyllin Versus Standard Treatment In Severe Covid-19	Tata Memorial Centre	24-05-2020	www.ctri.nic.in	Not Recruiting	200	Inclusion criteria: 1 Male and non-pregnant female patients <br/ ><br>2 Positive reverse-transcriptaseâ??polymerase polymerase chain-reaction (RT-PCR) in a diagnostic specimen <br/ ><br>3 Pneumonia confirmed by chest imaging <br/ ><br>4 Oxygen saturation (Sao2) of 94% or less while they were breathing ambient air <br/ ><br>5 Either normal levels of haematological, liver and renal functions, and e…	Intervention1: Resveratrol-Copper tablets: Patients will receive Resveratrol-Copper tablets. Each tablet contains 5.6 mg of Resveratrol and 560 ng of Copper. Route - per oral.<br>Frequency - 1 tablet 4 times per day. Duration - From the date of randomization to the day of discharge or death, whichever is earlier. Patients in this arm can also receive all standard treatment that the treating team …	India	India	yes	both	Patients in this arm can receive all standard treatment that the treating team considers appropriate including any other antibiotic, antibacterial, antiviral or antimicrobial drugs. The treatment proptocol will be in sync with the emerging scientific evidence and evolving national guidelines	not declared			Both
CTRI/2020/05/025346	A Clinical Trial to Assess the Safety and Efficacy of Convalescent Plasma in Severe Covid-19 patients.	Government of TamilNadu	25-05-2020	www.ctri.nic.in	Not Recruiting	90	Inclusion criteria: A. INCLUSION CRITERIA FOR DONOR: <br/ ><br> Convalescent plasma: Eligibility of Donor <br/ ><br>Potential donors will include the following: <br/ ><br>1. Prior diagnosis of COVID-19 documented by a laboratory test , treated and completely recovered from Covid infection. <br/ ><br>2. Complete resolution of symptoms and at least one negative lab test for Covid-19 at least 28 day…	Intervention1: Treatment Arm: In treatment arm are 30 participants who are severe Covid patients being treated in acute care facility, apart from receiving standardized acute care treatment, they will also be transfused, initially with one unit of 200ml of ABO compatible convalescent plasma and subsequent dose of 200ml after 24 hours of the initial dose.<br>Control Intervention1: Control Arm: In …	India	India	yes	both	standardized acute care treatment for the disease	not declared
CTRI/2020/05/025369	A study on treatment of COVID-19 patients with study drug along with standard of care	Medanta Institute of Education and Research MIER	27-05-2020	www.ctri.nic.in	Recruiting	180	Inclusion criteria: I. Male or female subjects who are â?¥18 years of age, on the day of signing informed consent. <br/ ><br>II. Patient or Legally Acceptable Representative (LAR) willing to give informed Consent before study procedure. <br/ ><br>III. Hospitalized with COVID-19 infection confirmed per WHO criteria (including a positive PCR of any specimen; e.g., respiratory, blood, urine, stool, …	Intervention1: Tocilizumab and Current Standard of Care: Dose: 6 mg/kg (up to a maximum of 480 mg), Frequency: Once, Route of Administration: Intravenous Infusion, Total duration of administration: 1 Hour and Standard of CARE will be as per individual Hospital (Study Site) Policy<br>Control Intervention1: Current Standard of Care: Standard of CARE will be as per individual Hospital (Study Site) P…	India	India	yes	both	Standard of CARE will be as per individual Hospital (Study Site) Policy	not declared
CTRI/2020/05/025483	Use of Clevira in COVID19 patients	Apex Laboratories Pvt Ltd	30-05-2020	www.ctri.nic.in	Not Recruiting	100	Inclusion criteria: 1. Willing and able to provide written informed consent prior to performing study procedures. <br/ ><br>2. Males and females between the age of 18-50 years. <br/ ><br>3. Mild to moderate COVID-19 associated disease as defined by the WHO. <br/ ><br>4. Hospitalized patient. <br/ ><br>5. Has laboratory-confirmed SARS-CoV-2 infection as determined by RT-PCR. <br/ ><br>6.Illness of…	Intervention1: CLEVIRA tablet twice daily for 14 days: Composition of one CLEVIRA tablet includes extracts namely: <br>Erandakarkati (Carica papaya)-Lf. â?? 100mg,<br>Mahanimba (Melia azedarach)-Lf. â?? 100mg, <br>Kalmegh (Andrographis paniculata)-Herb â?? 100mg, <br>Usira (Vettiverazizanoides)-Rt.â?? 35mg, <br>Patola (Tricosanthusdioica)-Wh.Pl.â?? 35mg, <br>Musta (Cyperusrotundus)-Rz. â?? 35mg, …	India	India	yes	comparator	Treatment given as per WHO/ICMR guidelines	not declared
CTRI/2020/06/025527	Clinical trial on Immunity and antiviral for quarantine patients of COVID-19	Vopec Pharmaceuticals Pvt Ltd	01-06-2020	www.ctri.nic.in	Not Recruiting	42	Inclusion criteria: 1.Subjects age group 18 - 65 years both gender <br/ ><br>2.Patients diagnosed with COVID-19 positive mild symptomatic patients (Confirmed by RTPCR) - Patients with uncomplicated upper respiratory infection <br/ ><br> a. Spo2 >94% in room air <br/ ><br> b. Respiratory rate <24 per min <br/ ><br> c. No evidence of hypoxaemia or <br/ ><br> breathlessness <br/ ><br>3. Subjects wil…	Intervention1: Amrta Karuna Syrup: Dosage Form: syrup <br>Dose: 15 ml<br>Frequency: 2 times daily after meal <br>Route of administration: oral<br>Duration of therapy: 14 days<br><br>Control Intervention1: Standard treatment as per<br>hospital protocol for COVID 19: Cases of COVID 19 shall be<br>treated with standard treatment<br>as per hospital protocol for<br>COVID 19 until the recovery<br>Day 1…	India	India	yes	comparator	Cases of COVID 19 shall be treated with standard treatment as per hospital protocol for COVID 19 until the recovery Day 1 to Day 14 Route : Orally twice daily after meal As per the Hospital guidelines. Route : Orally Dose: As per standard Hospital policy	not declared	Mislim da nema svrhe da opisujem trajanje trentmana SoC ako ista nije detaljno opisana		Može not declared		14 days	twice daily	oral
CTRI/2020/06/025556	A clinical trial to know the effect of VirulinaÂ® along with standard treatment in covid 19 positive patients.	Natural Solutions	02-06-2020	www.ctri.nic.in	Not Recruiting	30	Inclusion criteria: 1. Either male or female of age range 18-70 years. <br/ ><br>2. Recent history of contact with Covid-19 positive people and are advised to be quarantined or has symptoms which include cough, fever with or without chills and difficulty in breathing (Time interval between symptoms onset and randomization to be not more than 7 days) <br/ ><br>3. Patients with laboratory confirmat…	Intervention1: VirulinaÂ® along with standard treatment protocol: Dose: 3gm, three times a day<br>Dosage form: Powder <br>Route of Administration: Oral <br>Time of Administration: morning, afternoon and evening<br>Duration of treatment: 14 days<br>Control Intervention1: Placebo along with standard treatment protocol: Dose: 3gm, three times a day<br>Dosage form: Powder <br>Route of Administration:…	India	India	yes	both	standard treatment protocol	not declared
CTRI/2020/06/025557	A clinical study of Ayurvedic formulations in the treatment of Mild to Moderate COVID-19 patients	Ministry Of Ayush	02-06-2020	www.ctri.nic.in	Recruiting	420	Inclusion criteria: i.Typical clinical presentation of acute onset febrile illness with cough and a RT_PCR based laboratory confirmation test for COVID-19 <br/ ><br>ii. Patients with either sex, 20 to 69 years age <br/ ><br>iii. Patients with mild to moderate patients <br/ ><br>iv. All patients must agree not to share medication <br/ ><br>v. Patients willing to participate and sign an informed co…	Intervention1: i)AYUSH-64<br>ii)Yashtimadhu<br>iii)Sanshamani Vati Plus: i)AYUSH-64, 500 mg tablet, 2 tablets bid, <br>ii)Yashtimadhu 300 mg tablet, 2 tablets bid<br>iii)Sanshamani Vati Plus,Each tablet to contain 300 mg Guduchi plus 75 mg Pippali, 2 tablets<br>bid<br>Each of these 3 Ayurvedic formulations will be assessed in 3 separate drug trial studies with a randomized two arm active controll…	India	India	yes	comparator	Standard Care as per the Ministry of Health and family welfare guidelines for COVID19 and updated.	4	suglasan sa Renatinom korekcijom		Suglasan	Empiric antimicrobials	N/A	N/A	N/A	oxygen	N/A	N/A	N/A	Hydroxychloroquine	N/A	N/A	N/A	macrolide	N/A	N/A	N/A
CTRI/2020/06/025575	Safety and efficacy of antiviral combination therapy in symptomatic patients of Covid-19 infection - a randomised control trial	AIIMS Rishikesh	03-06-2020	www.ctri.nic.in	Recruiting	175	Inclusion criteria: 1. Age â?¥18 years at time of participation in the study <br/ ><br>2. Laboratory (RT-PCR) confirmed infection with 2019-nCoV <br/ ><br>3. Willingness of study participant to accept randomization to any assigned treatment arm <br/ ><br>4. Must agree not to enrol in another study of an investigational agent prior to completion of the present study <br/ ><br>	Intervention1: Standard Treatment (STns): 1. Strict Isolation<br>2. Standard Precautions (Hand hygiene, Cough Etiquette, Wear surgical mask)<br>3. Hydration<br>4. Proper Nutrition<br>5. Supportive Pharmacotherapy (Antipyretic, Antiallergic, Cough Suppressant)<br>6. Treatment of Comorbid Diseases<br>7. Oseltamivir (75 mg BD) for patient who are tested positive for H1N1<br>If the patient improves c…	India	India	yes	both	1.Strict Isolation 2.Standard Precautions (Hand hygiene, Cough Etiquette, Wear surgical mask) 3.Fluid Therapy 4.Supportive Pharmacotherapy (Antipyretic, Antiallergic, Cough Suppressant) 5.Oxygen supplementation (As required) 6.Invasive ventilation (As required) 7.Antibiotic agents for other associated infections (according to 2019 ATS/IDSA guidelines for non-ICU and ICU patients) 8.Vasopressor su…	not declared	nalazi se u svim pa bih ovdje stavio both, takodje mislim da nema svrhe da opisujem trajanje trentmana SoC ako ista nije detaljno opisana		Suglasan s Mahirovim stavom
CTRI/2020/06/025590	A clinical trial to evaluate safety and efficacy of polyherbal capsule Astha-15 used as an add on therapy with standard care of therapy as an immunity booster in the suspected and COVID-19 diagnosed patients.	Dalmia Centre for Research and Development	03-06-2020	www.ctri.nic.in	Recruiting	120	Inclusion criteria: 1. Subject who agrees for giving informed consent and provide signed and dated written IEC/IRB approved Informed Consent Form (ICF) prior to initiation of any study procedures. <br/ ><br>2. Non-ICU patients suspected and diagnosed of COVID-19 diseases (In hospital isolation / quarantine ward). <br/ ><br>3. Subjects having stable common respiratory associated disorders like Flu…	Intervention1: Astha-15 capsule: Two capsules to be taken orally twice a day.<br>Two capsules after breakfast and two capsules after dinner with standard care of therapy<br>Control Intervention1: Placebo: Two capsules to be taken orally twice a day. Two capsules after breakfast and two capsules after dinner with standard care of therapy<br>	India	India	yes	both	standard care of therapy	not declared
CTRI/2020/06/025625	Study of the effect of Siddha Treatment in addition to standard therapy in COVID-19 patients	Eminentlabs Business Solutions Pvt Ltd	05-06-2020	www.ctri.nic.in	Recruiting	86	Inclusion criteria: 1. Males and females aged 18 to 75 years, both inclusive <br/ ><br>2. Have laboratory confirmed COVID-19 disease <br/ ><br>3. Asymptomatic patients (who are positive for SARS CoV-2 and with no symptoms) or meets clinical features of the following grades of severity (Appendix II): <br/ ><br>a. Group 1: Suspect and confirmed cases clinically assigned as mild and very mild <br/ >…	Intervention1: 1. Kabasura kudineer <br>2. Bramanandha bairavam: 1. Kabasura kudineer 60 ml twice daily (90 minutes before food - Morning 7.00 and evening 6.00) for 14 days<br>2. Bramanandha bairavam 100 mg thrice daily (30 minutes after food) with honey or ginger juice for 14 days <br><br>Control Intervention1: Standard Covid Treatment Protocol: As Standard of care recommended by ICMR<br>A. Mild…	India	India	yes	comparator	As Standard of care recommended by ICMR A. Mild symptoms: 1. Tablet Oseltamivir 2. Antibiotics if needed (azithromycin + amoxicillin /clavulanic acid) 3. Paracetamol B. Moderate symptoms 1. Oxygen supplementation 2. Antipyretics, antitussives, antibiotics as indicated 3. Metered Dose Inhaler preferred over nebulization 4. Hydroxychloroquine 5. Lopinavir/ Ritonavir (within 10 days of symptom onset…	8				Oseltamivir	N/A	N/A	oral	azithromycin + amoxicillin /clavulanic acid	N/A	N/A	N/A	Paracetamol	N/A	N/A	N/A	Oxygen	N/A	N/A	N/A	Antipyretics, antitussives, antibiotics as indicated	N/A	N/A	N/A	Hydroxychloroquine	N/A	N/A	N/A	Lopinavir/ Ritonavir	N/A	N/A	N/A	Hydroxychloroquine	N/A	N/A	N/A
CTRI/2020/06/025671	A clinical trial to evaluate the medicinal efficacy of Ayurvedic Tablet Bhoumya and Tablet Saathmya in COVID-19 positive Patients.	Dr Giridhara Kaje	06-06-2020	www.ctri.nic.in	Not Recruiting	10	Inclusion criteria: Patients ready to give informed consent <br/ ><br>COVID-19 Test - +ve <br/ ><br>Patients who can take oral medicine. <br/ ><br>Patients aged >18 years both male and female <br/ ><br>Uncomplicated illness and Mild Pneumonia Cases	Intervention1: Tablet Bhoumya <br>Tablet Saathmya: Tablet Bhoumya 600mg<br>Tablet Saathmya 500mg<br>2 tablets each, 3 times a day, after food for 15 days as add-on therapy in addition to standard care of treatment.<br>Control Intervention1: Standard of care in COVID-19 Positive patients: Patients on Standard care medicines, who are not on any of the Ayurvedic Medicines.<br>	India	India	yes	both	Standard care medicines	not declared
CTRI/2020/06/025704	Ulinastatin for COVID-19 in patients with breathlessness	Bharat Serums and Vaccines ltd	08-06-2020	www.ctri.nic.in	Recruiting	120	Inclusion criteria: 1. Hospitalized adult aged >18-65 years inclusive <br/ ><br>2. Confirmed COVID-19 infection (RT â??PCR-test) <br/ ><br>3. Symptoms of mild or moderate ARDS <br/ ><br> <br/ ><br>(Ref: MoHFW/ ICMR Revised guidelines on clinical management of COVID-19- 31Mar2020)	Intervention1: ulinastatin with Standard of care<br>: Ulinastatin -IV infusion in a dose of 200,000 units (diluted in 100 ml of 0.9% saline) 3 times a day (Every 8 hours) for 7 days<br>SOC - Hydroxychloroquine (400mg BD â?? for 1 day followed by 200mg BD for 4 days) + Azithromycin (500 mg OD for 5 days).<br>Control Intervention1: Standard of care: SOC -Hydroxychloroquine (400mg BD â?? for 1 day f…	India	India	yes	both	SOC -Hydroxychloroquine (400mg BD – for 1 day followed by 200mg BD for 4 days) + Azithromycin (500 mg OD for 5 days).	2				Hydroxychloroquine	5 days	800mg one day, 400mg four days	N/A	Azithromycin	5 days	500mg	N/A
CTRI/2020/06/025763	A Randomized controlled Clinical Trial to determine the efficacy of Siddha drugs in COVID 19 patients	National institute of Siddha	09-06-2020	www.ctri.nic.in	Recruiting	150	Inclusion criteria: Male, Female and Transgenders. <br/ ><br>ï?· Age between 18 to 85 years <br/ ><br>ï?· COVID 19 positive asymptomatic / pre symptomatic, mild and moderately and severely symptomatic patients. <br/ ><br>ï?· Willing to consent to the study.	Intervention1: Kabasura kudineer, Nilavembu kudineer, Amukra churnam, Thalisadhichurnam, Adathodai Manappagu, Brahmanada Bhairavam Pills, Thippili Rasayanam, Maldevi Chenduram, Adathodai Kudineer, Nochi Kudineer, Thirikadugu Churnam, Adathodai Manappagu and Herbal Tea<br>: Thirikadugu Churnam, Adathodai Kudineer, Nochi Kudineer, Maldevi chenduram are for Moderate and Severe COVIDs and Nilavembu k…	India	India	yes	comparator	Standard of Care	not declared
CTRI/2020/06/025766	A study of 254nm UVC ray therapy in pharynx for asymptomatic to mild cases of Corona Virus Disease	Dr Jagdeep Kakadia	09-06-2020	www.ctri.nic.in	Not Recruiting	300	Inclusion criteria: 1 RT PCR confirmed asymptomatic or mild COVID-19 patients <br/ ><br>2 The voluntary willingness of the patient to give written <br/ ><br> informed consent prior to participation in the trial <br/ ><br>	Intervention1: 254 nm ultraviolet C rays<br><br>: 254 nm ultraviolet C oronasopharyngeal exposure in dose of 2 mJ/cm2 once (repeat a dose if needed; maximum 2 doses) using a UV torch for 3 min add-on to the standard care<br><br><br>Control Intervention1: Standard care: Standard care for COVID 19 given to patients as per applicable guideline<br>	India	India	yes	both	Standard care for COVID 19 given to patients as per applicable guideline	not declared
CTRI/2020/06/025768	An open label Randomized Controlled Clinical trial to Evaluate the Safety and Efficacy of selected Siddha formulations in patients diagnosed with COVID-19	National Institute of Siddha	09-06-2020	www.ctri.nic.in	Not Recruiting	200	Inclusion criteria: Male, Female and Transgenders. <br/ ><br>ï?· Age between 18 to 85 years <br/ ><br>ï?· COVID 19 positive asymptomatic / pre symptomatic, mild and moderately symptomatic patients. <br/ ><br>ï?· Willing to consent to the study.	Intervention1: Kabasura kudineer, Amukkara churnam and Nellikai ilagam: Kabasura kudineer: 10gms of drug boiled with 240ml of water will be reduced to 60 ml, filtered and consumed within 3 hours. Decoction will be freshly prepared for every dose. <br>Convalescent medicine namely NELLIKAI ILAGAM 5gm BD and AMUKKARA CHURNAM 2gm BD. The intervention will be administered for 30 days or till the RT PC…	India	India	yes	both	High flow O2 with Nasal Prongs/ Mask; O2 with C-PAP; Non Invasive ventilation; Remdesivir; Dexamethasone; Enoxaparin; Antibiotics (Azithromycin / Ceftriaxone), Zinc, Vitamin C	7	Suglasan da je both		Suglasan	Oxygen	N/A	N/A	inhal.	remdesivir	N/A	N/A	N/A	Dexamethasone	N/A	N/A	N/A	Enoxaparin	N/A	N/A	N/A	Antibiotics (azithromycin / Ceftriaxone)	N/A	N/A	N/A	Zinc	N/A	N/A	N/A	Vitamin C	N/A	N/A	N/A
CTRI/2020/06/025796	Effect of aragwadhadi kwath (kadha in Hindi) in treatment of mild corona virus disease	VaidhyaTushar Trivedi	10-06-2020	www.ctri.nic.in	Not Recruiting	90	Inclusion criteria: 1 Male or non-pregnant females aged â?¥ 18 years with mild COVID-19 disease based on positive RT- PCR test. <br/ ><br>2 Voluntary willingness of patient to give written informed consent prior to participation in trial. <br/ ><br>	Intervention1: Aragwadhadi kwath mentioned in bhavprakash jwarachikitsa 1/155: 80 ml lukewarm decoction of cassia fistula (fruit pulp), piper longum (root), cyperus rotundus (tubers), terminalia chebula (fruit) and picrorhiza kurroa (root) 12 hrly daily orally for 14 days add on to standard care<br>Control Intervention1: Standard care alone: Standard treatment given as per treatment guideline<br>	India	India	yes	both	Standard treatment given as per treatment guideline	not declared
CTRI/2020/06/025803	Effect of convalescent plasma in COVID-19 patients	Institute of Liver and Biliary Sciences	11-06-2020	www.ctri.nic.in	Recruiting	400	Inclusion criteria: Recipient Inclusion Criteria: <br/ ><br> <br/ ><br>- Patients with severe COVID-19 will be considered for randomization and will be transfused convalescent plasma within 3 days of symptom onset (Severe COVID-19) Severe COVID -19 defined by WHO Interim Guidance and the Guideline of Diagnosis and Treatment of COVID-19 of National Health Commission of China (version 5.0) along wi…	Intervention1: Convalescent Plasma with Standard of Care: Convalescent Plasma: Dose-250 ml Frequency - 2 doses on consecutive days Duration -Start by day 3 of symptom onset (of severe COVID-19 as in inclusion criteria) in eligible patients<br><br>Standard of Care: <br>The Ministry of Health and Family Welfare has issued detailed guidelines for the management of sCOVID-19 based on varying grades o…	India	India	yes	both	Standard of Care: The Ministry of Health and Family Welfare has issued detailed guidelines for the management of sCOVID-19 based on varying grades of severity which may be periodically updated. For the management of ARDS or sepsis the respective guidelines issued by ARDSNet and Surviving Sepsis campaign will be followed. Other institutional protocols for supportive management will be implemented.…	not declared
CTRI/2020/06/025999	Clinical trial of ShatPlus as an immunomodulator in adult Covid 19 positive patients	BVG Life Sciences Ltd	21-06-2020	www.ctri.nic.in	Not Recruiting	60	Inclusion criteria: Patients admitted with RT-PCR confirmed COVID-19 illness. <br/ ><br>Mild to Moderately Covid 19 disease (NEWS score less than or equal to 8) <br/ ><br>Signed informed consent must be obtained and documented according to AYUSH GCP, and national/local regulations. <br/ ><br>	Intervention1: ShatPlus along with standard<br>treatment: 10 ml thrice a day per oral ShatPlus along with standard treatment<br>Control Intervention1: Standard treatment: Standard treatment as per<br>protocol of ICMR<br>	India	India	yes	both	Standard treatment as per protocol of ICMR	not declared
CTRI/2020/06/026001	Ivermectin in COVID	AIIMS New Delhi	21-06-2020	www.ctri.nic.in	Recruiting	60	Inclusion criteria: diagnosed COVID19 patients admitted to AIIMS COVID facility <br/ ><br>Age > 18 years <br/ ><br>Informed consent <br/ ><br>Non-severe disease: SpO2 >94% on room air; no evidence of sepsis/septic shock, no requirement of oxygen/assisted ventilation, or intensive care requirement <br/ ><br>	Intervention1: Intervention Arm 1: 12 mg (200 microgram/kg) <br>Formulation: elixir<br>Route of administration: oral<br>Frequency: Only single dose<br>Intervention2: Intervention Arm 2: 24 mg (400 microgram/kg) <br>Formulation: elixir<br>Route of administration: oral<br>Frequency: Only single dose<br>Intervention3: Intervention Arm 3: 48 mg (800 microgram/kg) <br>Formulation: elixir<br>Route of a…	India	India	yes	comparator	Standard medical care as per treating physician and institution	not declared
CTRI/2020/06/026002	Study of use of Ayurveda Intervention (Ayush-64) in COVID 19	National Institute of Ayurveda	21-06-2020	www.ctri.nic.in	Not Recruiting	60	Inclusion criteria: 1. Patients of 18-60 yrs of age, clinically diagnosed with corona virus disease 2019 by RTPCR test coming under stage I- mild (Early infection) <br/ ><br>2. Participants who can take medicines orally. <br/ ><br>3. Patients willing to provide signed informed consent. <br/ ><br>	Intervention1: AYUSH 64: 2 Capsules/Tablets (500mg each) thrice daily by oral route for one month<br><br><br><br>Control Intervention1: Standard treatments as per guidelines: NA<br>	India	India	yes	comparator	Standard treatments as per guidelines	not declared
CTRI/2020/06/026087	Phase II, randomized, controlled, open-label study of Pegylated IFN alfa-2b with SARS-CoV-2	Cadila Healthcare Limited Zydus Research Center	23-06-2020	www.ctri.nic.in	Recruiting	40	Inclusion criteria: 1. Ability to comprehend and willingness to sign a written ICF for the study. <br/ ><br>2. Male or non-pregnant females, â?¥18 years of age at the time of enrolment. <br/ ><br>3. Understands and agrees to comply with planned study procedures. <br/ ><br>4. Agrees to the collection of pharyngeal swabs and blood sample as per protocol. <br/ ><br>5. Has laboratory-confirmed SARS-C…	Intervention1: Pegylated alpha 2b and Standard of care: Administer Day 1 and Day 8<br>Route-Subcutaneous<br><br>Control Intervention1: NIL: NIL<br>	India	India	yes	intervention	Standard of care	not declared	Pegylated alpha 2b je intervencija pa bih ga ovdje izbrisao iz opisa SoC takodje nalazim ga samo u intervenciji, bez opisa u kontroli pa bi ovdje stavio intervention		Suglasan
CTRI/2020/06/026119	Efficacy of Arsenic Album 30C and 200C potency in mild case of COVID-19 positive . (Isolation ward of Sir T General Hospital, Bhavnagar) patients: A randomized controlled study.	Swami Vivekaanand Homoeopathic Medical College And Hospital	24-06-2020	www.ctri.nic.in	Not Recruiting	90	Inclusion criteria: 1. Male or females aged â?¥ 18 years with mild COVID-19 disease based on positive RT- PCR test. <br/ ><br>2. Voluntary willingness of patient to give written informed consent prior to participation in trial. <br/ ><br>	Intervention1: ARSENIC ALBUM 30 add on to standard care: 1. Administration Of Medicine :- Oral Route<br>2. Form Of Dose:- 04 Globules (Medicated Globules ) <br>3. Repetition: - according to severity of symptoms Or according to posology<br><br>Intervention2: ARSENIC ALBUM 200 add on to standard care: 1. Administration Of Medicine :- Oral Rout<br>2. Form Of Dose:- 04 Globules (Medicated Globules ) …	India	India	yes	both	standard care to be given as per applicable guideline	not declared	Saglasan sa Renatom		suglasan
CTRI/2020/06/026123	Plasma therapy in corona patients(Severe COVID-19).	Dr Sushant Meshram	24-06-2020	www.ctri.nic.in	Not Recruiting	472	Inclusion criteria: Hospitalized COVID-19 patients, Fever Cough breathlessness plus one or more of the following respiratory rate more than 30 per minutes, O2 saturation less than 90%, PaO2 by FiO2 less than 300. Patients with Comorbidities Viz.DM,COPD,HTN,Asthma included.	Intervention1: Convalescent plasma: Anti SARS COV 2 convalescent plasma viral neutralizing antibodies blood product two doses of 200 ml transfusion 24 hours apart<br>Control Intervention1: Standard of Care: Standard of Care as per guidelines of Directorate Medical Education,Govt of Maharashtra,which includes antibiotics,steroid,LMWH,HCQ,Oxygen Support.<br>	India	India	yes	comparator	Standard of Care as per guidelines of Directorate Medical Education,Govt of Maharashtra,which includes antibiotics,steroid,LMWH,HCQ,Oxygen Support.	5				antibiotics	N/A	N/A	N/A	steroid	N/A	N/A	N/A	LMWH	N/A	N/A	N/A	Hydroxychloroquine	N/A	N/A	N/A	Oxygen	N/A	N/A	N/A
CTRI/2020/06/026161	Drug Trial to Evaluate Efficacy and Safety of an Ayurvedic Formulation II [Sanshamani Vati Plus] as Adjunct Treatment to Standard of Care for the management of Mild to Moderate COVID-19 Patients	AYUSHCSIR	26-06-2020	www.ctri.nic.in	Not Recruiting	140	Inclusion criteria: i. Typical clinical presentation of acute onset febrile illness with cough and a RT_PCR based laboratory confirmation test for COVID-19 <br/ ><br>ii. Patients with mild to â??moderate diseasePatients must agree not to share medication <br/ ><br>iii. Patients willing to participate and sign an informed consent	Intervention1: Formulation 2 And SOC: Guduchi+Pippali [T. Cordifolia + Piper longum] Administered along with standard of care<br>2 tablets bid (twice daily) with warm water for 12 weeks.<br>Control Intervention1: Standard of Care: As per Hospital SOP<br>	India	India	yes	both	As per Hospital SOP	not declared
CTRI/2020/06/026187	Clinical trial of herbal supplement as an immunomodulator in adult Covid 19 positive patients.	Mr Ghanshyam Goti	26-06-2020	www.ctri.nic.in	Not Recruiting	60	Inclusion criteria: Patients admitted with RT-PCR confirmed COVID-19 illness. <br/ ><br>Age > 18 & < 65 years of either sex <br/ ><br>Mild to Moderately Covid 19 disease (NEWS score â?¤ 8) <br/ ><br>Signed informed consent must be obtained and documented according to AYUSH GCP, and national/local regulations. <br/ ><br>	Intervention1: ACT12 tablets and ACT 13 dry Syrup along with standard treatment: 2 tablets of ACT12 and 20 ml ACT 13 dry syrup TDS along with standard of care for 10 days<br>Control Intervention1: Standard treatment: Standard treatment as per<br>protocol of ICMR for 10 days<br>	India	India	yes	both	Standard treatment as per protocol of ICMR for 10 days	not declared
CTRI/2020/06/026190	A Trial of Shirashadi Kasai in patients with Covid-19	Prof Jaya Chakravarty	26-06-2020	www.ctri.nic.in	Not Recruiting	160	Inclusion criteria: 1. Subject (or legally authorized representative) provides written informed consent prior to <br/ ><br>initiation of any study procedures. <br/ ><br>2. Understands and agrees to comply with planned study procedures. <br/ ><br>3. Agrees to the collection of OP swabs and venous blood per protocol. <br/ ><br>4. Male or non-pregnant female adult â?¥18 years of age at time of enrol…	Intervention1: Shirashadi Kasai: Shirashadi Kasai (SK). It consists of 5 medicinal plants, namely Albizzia lebbeck, Solanum Xanthocarpum,<br>Adhatodavasica, Glycyrrhiza glabra and Cinnamum tamal. <br>10 gm decoction, twice a day, through oral route<br>Control Intervention1: Standard care for COVID 19 patients as per Government of India advisory: Drugs advised by Government of India in its advisor…	India	India	yes	comparator	Drugs advised by Government of India in its advisory for COVID 19 patients	not declared
CTRI/2020/06/026193	A study of drug Lithium on patients of Covid 19 disease	Maulana azad medical college	28-06-2020	www.ctri.nic.in	Recruiting	100	Inclusion criteria: 1.Age between 18 and 70yrs <br/ ><br>2.Positive Covid test report as per reverse transcriptase polymerase chain reaction (RT PCR) of oronasopharyngeal swabs. <br/ ><br>3.Respiratory rate more than 30 per minute. <br/ ><br>4.SpO2 93% or less. <br/ ><br>	Intervention1: Group L: Tablet Lithium carbonate 600mg twice daily as add on therapy with Tablet Hydyoxychloroquine 400mg once daily with or without Azithromycin 500mg once daily for 5 days<br>Control Intervention1: Standard care of therapy(Group s): Tablet Hydroxychloroquine 400mg once daily with or without Tablet Azithromycin 500mg OD for 5 and placebo for 5 Days<br>	India	India	yes	both	Tablet Hydroxychloroquine 400mg once daily with or without Tablet Azithromycin 500mg OD for 5 and placebo for 5 Days	2				Hydroxychloroquine	N/A	400mg	oral	Azithromycin		500mg	oral
CTRI/2020/06/026194	Using N-acetylcysteine as therapeutic drug for COVID-19 patients.	Index Medical College and research centre Indore	28-06-2020	www.ctri.nic.in	Not Recruiting	200	Inclusion criteria: patients of both genders who aged between 10 years to 55 years with confirmation of COVID-19 infection through RT-PCR test. Mild to moderate severity of disease who are willing to participate in study by giving written informed consent. <br/ ><br>	Intervention1: N-acetylcysteine: N-acetyl cysteine (NAC)oral administration in dose of 600 mg daily twice a day for 10 days.<br>Control Intervention1: glucose capsule: similar capsule containing glucose 600 mg will be given oral daily twice a day for 10 days.<br>	India	India	yes	both	conventional treatment.	not declared	Saglasan za both. Opis bi zadrzao na nivou conventional treatment		suglasan
CTRI/2020/06/026195	Homoeopathy as an add-on in treatment of COVID-19	Central Council for Research in Homoeopathy	28-06-2020	www.ctri.nic.in	Not Recruiting	300	Inclusion criteria: 1. Hospitalized symptomatic patients with COVID-19 infection <br/ ><br>2. Age between 18 years to 80 years <br/ ><br>3. Both the sexes <br/ ><br>4. Willing to give written informed consent <br/ ><br>	Intervention1: Homoeopathic medicine along with standard care: Homoeopathic medicines will be<br>given to this group patients as<br>an add-on to standard treatmet.<br>Following Individualization<br>medicines will be selected<br>keeping in view pathological<br>aspect of disease. Dose and<br>potency will be according to the<br>frequency, intensity and<br>duration of signs and<br>symptoms. Repetitio…	India	India	yes	both	standard protocol treatment	not declared	saglasan za both		suglasan
CTRI/2020/06/026197	Validation of Classical Ayurvedic formulations in treatment of COVID-19	Ministry of AYUSH GoI	28-06-2020	www.ctri.nic.in	Not Recruiting	60	Inclusion criteria: 1. Patients of COVID-19 positive cases with mild to moderate symptoms <br/ ><br>2. Patients who can take medicine orally <br/ ><br>3. Patients willing to provide signed informed consent <br/ ><br>	Intervention1: Sudarshan Ghanvati and Vyaghradi Kwath: Sudarshan Ghanvati 500 mg Tablet 2 TDS, Orally<br>Vyaghradi Kwath 60 ml BD, Orally<br><br>Duration- For 30 days.<br><br>Control Intervention1: Conventional treatment for covid 19: Conventional treatment for covid 19<br>	India	India	yes	comparator	Conventional treatment for covid 19	not declared
CTRI/2020/06/026220	A study to evaluate the efficacy and safety of Nafamostat Mesilate in treatment of Coronavirus infection	Sun Pharmaceutical Industries Limited	29-06-2020	www.ctri.nic.in	Recruiting	40	Inclusion criteria: Subjects will be included in the study if they meet all of the following criteria: <br/ ><br>1. Male or non-pregnant, non-lactating female patient aged â?¥ 18 and â?¤ 65 years <br/ ><br>2. Patient presenting with symptoms of fever (axillary â?¥ 98.6Â°F or oral â?¥ 99.5Â°F) with <br/ ><br>cough/shortness of breath <br/ ><br>3. Patient with Moderate COVID -19 infection meeting t…	Intervention1: Nafamostat Mesilate Injection 50 mg/ 100 mg vial: Dissolve a daily dose of Nafamostat mesilate in 1000 ml of 5 % dextrose and to be infused at dose of 0.1 mg/kg/hr for 24 hrs by continuous infusion for 10 days<br>If the patient meets clinical improvement/ discharge criteria any time prior to completing infusion on Day 10, the treatment can be stopped earlier and subject can be disc…	India	India	yes	both	Standard of care as per institutional practice Patients may be given prophylactic LMWH (e.g., Enoxaparin 1mg/kg per day Subcutaneously) as per investigator’s discretion. Before starting LMWH, investigator should check for bleeding tendency riskand presence of any contraindications. When Nafamostat and LMWH are given concomitantly daily PT/INR and aPTT should be monitored.	1				Enoxaparin	N/A	1mg/kg per day sc	other
CTRI/2020/06/026222	Intravenous Immunoglobulin Therapy in the treatment of Moderate Pneumonia in COVID-19 patients	Virchow Biotech Private Limited	29-06-2020	www.ctri.nic.in	Not Recruiting	100	Inclusion criteria: Both male or female patients who signed the informed consent and aged â?¥18 years ; <br/ ><br>Patients admitted with RT-PCR confirmed COVID-19 illness. <br/ ><br>Patient with any of the following : <br/ ><br>Fever â?¥36.7â?? axilla or Oral temperature â?¥ 38.0 â?? <br/ ><br>PaO2/ FiO2: 100-300 mmHg <br/ ><br>Respiratory Rate >24/min and SaO2 90- 93% on room air <br/ ><br>Lung …	Intervention1: Immunoglobulin and standard of care: Dose:0.4 g/kg body weight <br>Frequency once in a day<br>Duration 5 days <br>Route IV route<br>Control Intervention1: Standard of Care: Azithromycin 500 mg once a day for 5 days<br>Lopinavir/ritonavir 200 mg/50 mg - two tablets every 12 h for 14 days or for seven days after becoming asymptomatic, whichever is earlier; and (ii) For patients who a…	India	India	yes	both	Azithromycin 500 mg once a day for 5 days Lopinavir/ritonavir 200 mg/50 mg - two tablets every 12 h for 14 days or for seven days after becoming asymptomatic, whichever is earlier; and (ii) For patients who are unable to take medications by mouth, 400 mg lopinavir /100 mg ritonavir 5 ml suspension every 12 h for 14 days or seven days after becoming asymptomatic whichever is earlier Piperacillin +…	5	saglasan za both, komponentu br sam preracunao na dnevnu dozu		suglasan	Azithromycin	5 days	500mg	oral	Lopinavir/ritonavir	14 days	800mg/200mg - for 14 days or for seven days after becoming asymptomatic	oral	lopinavir / ritonavir 5	7 days	800 mg/200 mg	oral	Piperacillin + Tazobactam	5 days	13.5mg	i.v.	Paracetamol		3g	oral	Pantocid		40mg	oral
CTRI/2020/06/026231	To study effect of ayurvedic treatment for prevention and management of asymptomatic, mild and moderate cases of COVID-19.	Ministry of AYUSH	29-06-2020	www.ctri.nic.in	Not Recruiting	160	Inclusion criteria: Males or Females with age group of 18 years to 60 years. <br/ ><br>Participants, ready to sign informed consent form <br/ ><br>For Prevention Regime: Health care workers working in Hospital and are Negative for <br/ ><br>COVID-19 test. <br/ ><br>For treatment Regime: Asymptomatic, mild & moderate laboratory confirmed cases <br/ ><br>of COVID-19	Intervention1: For Prevention regime: Ayurvedic treatment: 1.Dietary recommendations and restrictions<br>2.Morning, empty stomach: 4 black resins boiled in one cupful of water<br>3.Decoction of cinnamon, dried ginger, black pepper and cardamom at 9.00 am<br>4.A cup of hot milk with 250 mg-500 mg of turmeric powder, 2 hours after dinner.<br>5.Sanshamanivati 250-500mg twice a day with water.<br>Int…	India	India	yes	comparator	Standard of care as per hospital protocol	not declared
CTRI/2020/06/026262	Single Center,Study on Evaluation of use of,â??AYURCOVâ?? as add on therapy for Treatment of SARS-CoV-2 Infection in COVID-19 Patients,at Tertiary Care Center.	Bhaktivedanta Hospital and Research Institute	30-06-2020	www.ctri.nic.in	Not Recruiting	120	Inclusion criteria: Healthy frontline health care workers who are exposed to COVID-19. <br/ ><br> Contacts of COVID-19 patients who have been quarantined. <br/ ><br> COVID -19 Positive patients 4. Agree to consent for the study. <br/ ><br>	Intervention1: AYURCOV: Following study medication is for one day<br>Investigational Product Gargle 2 times a day for one day<br>Investigational Product in half glass of warm water, to drink every 2 hours, 3 times a day This need to be started 1 hour post lunch After 1 hour of completing the last dose drink 1 glass of pure bos indicus milk with two tea spoon of Go Ghrut <br>Investigational Produc…	India	India	yes	comparator	COVID 19 Treatment as per government guideline.	not declared
CTRI/2020/07/026340	To study the role of Zinc combined with standard treatment for COVID-19	Ramen Goel	02-07-2020	www.ctri.nic.in	Not Recruiting	100	Inclusion criteria: Diagnosed with COVID-19	Intervention1: Zinc sulphate 100mg: Micronutrient Zinc combined with standard treatment <br>Tab Zinc Sulphate 100 mg OD<br>Control Intervention1: Standard treatment: Standard medications<br>	India	India	yes	comparator	Standard medications	not declared
CTRI/2020/07/026354	Clinical trial of ozone therapy in mild to moderate Covid-19 subjects.	Bisleri Charitable Trust	04-07-2020	www.ctri.nic.in	Not Recruiting	60	Inclusion criteria: Covid 19 positive RT-PCR (nasopharyngeal swab) result <br/ ><br>Adults 30 to 60 of both sex <br/ ><br>Mild to Moderately severe disease (NEWS score Less than or equal to 8) <br/ ><br>Patients willing to provide informed consent <br/ ><br>	Intervention1: Ozone therapy together with standard of care: Ozone therapy via rectal insufflation and minor auto haemotherapy together with standard of care daily for 10 days or negative RT-PCR for Covid 19 whichever is earlier.<br>Control Intervention1: Standard of care as per ICMR protocol for Covid 19: Standard of care daily for 10 days or negative RT-PCR for Covid 19 whichever is earlier.<br>	India	India	yes	both	Standard of care daily for 10 days or negative RT-PCR for Covid 19 whichever is earlier.	not declared
CTRI/2020/07/026463	Clinical study to evaluate efficacy and safety of GanjhuVir syrup and tablet in Covid-19 positive patients.	Radhika Ayurveda Research and Development	09-07-2020	www.ctri.nic.in	Recruiting	15	Inclusion criteria: 1. Male or female volunteers aged between 18 to 65 years both inclusive. <br/ ><br>2. Ready to give informed volunteer consent. <br/ ><br>3. Respiratory Syndrome caused by Corona virus infection confirmed by polymerase chain reaction (PCR) test /any other confirmatory tests. <br/ ><br>4. Patient who require hospitalization. <br/ ><br>5. Diabetic patients with sugar levels in n…	Intervention1: Ganjhuvir Syrup: 10 ml Ganjhuvir syrup will be administered 3 times a day, 1 hr before meal, along with SOC for 10 days<br>Intervention2: Ganjhuvir Tablet: 1 Ganjhuvir Tablet will be administered 3 times a day, 1hr before meal, along with SCO for 10 days.<br>Control Intervention1: Standard of Care treatment: As prescribed and as recomended<br>	India	India	yes	both	Standard of Care treatment	not declared
CTRI/2020/07/026468	Drug Trial to Evaluate Efficacy and Safety of an Ayurvedic Formulation as Adjunct Treatment to Standard of Care for the management of Mild to Moderate COVID-19 Patients	AYUSHCSIR	10-07-2020	www.ctri.nic.in	Recruiting	140	Inclusion criteria: i. Typical clinical presentation of acute onset febrile illness with cough and a RT_PCR based laboratory confirmation test for COVID-19 <br/ ><br>ii. Patients with mild to â??moderate diseasePatients must agree not to share medication <br/ ><br>iii. Patients willing to participate and sign an informed consent	Intervention1: Formulation 3 and SOC: Yashtimadhu, 300 mg, 2 tablets ,2 times a day for 12 weeks along with standard of care.<br>Control Intervention1: Only Standard of Care Treatment: As per Hospital protocol<br>	India	India	yes	both	Only Standard of Care Treatment As per Hospital protocol	not declared
CTRI/2020/07/026514	Randomized Controlled Trial Of Resveretrol-Copper OR Sodium-Copper-Chlorophyllin Versus Standard Treatment In Severe Covid-19 Cancer Patients.	Tata Memorial Centre	13-07-2020	www.ctri.nic.in	Not Recruiting	200	Inclusion criteria: 1.Male and non-pregnant female patients 18 years of age or older. <br/ ><br>2.Positive reverse-transcriptaseâ??polymerase polymerase chain-reaction (RT-PCR) in a diagnostic specimen. <br/ ><br>3.Pneumonia confirmed by chest imaging <br/ ><br>3.Oxygen saturation (Sao2) of 94% or less while they were breathing ambient air <br/ ><br>4.Either normal levels of haematological, liver…	Intervention1: Resveratrol-Copper tablets: Patients will be administered orally, tablets of R-Cu containing 5.6 mg of Resveratrol and 560 ng of copper, 1 tablet once every 6 hours, from the date of randomization till the day of discharge, or death, whichever is earlier. They will also receive the Standard Treatment<br>Intervention2: Chlorophyllin tablets: Patients will be administered orally, tab…	India	India	yes	both	Patients in this arm can receive all standard treatment that the treating team considers appropriate including any other antibiotic, antibacterial, antiviral or antimicrobial drugs. However, patients in this arm cannot receive Resveratrol -Copper treatment. The treatment proptocol will be in sync with the emerging scientific evidence and evolving national guidelines	not declared
CTRI/2020/07/026515	Randomized Controlled Trial Of Resveretrol-Copper Or Sodium-Copper-Chlorophyllin Vs Standard Treatment In Mild Covid-19 infection with Cancer Patients.	Tata Memorial Centre	13-07-2020	www.ctri.nic.in	Not Recruiting	300	Inclusion criteria: 1.Male and non-pregnant female cancer patients 18 years of age or older. <br/ ><br>2. Positive reverse-transcriptaseâ??polymerase polymerase chain-reaction (RT-PCR) in a diagnostic specimen <br/ ><br>3. Either asymptomatic or have only mild symptoms ((cough and/or fever and/or sore throat and/or other upper respiratory symptoms) at the time of study inclusion <br/ ><br>4.Oxyge…	Intervention1: Resveratrol-Copper tablets: Patients will receive Resveratrol-Copper tablets (1 tablet 4 times per day) from the date of randomization to the day of discharge or death, whichever is earlier. Patients in this arm can also receive all standard treatment that the treating team considers appropriate including any other antibiotic, antibacterial, antiviral or antimicrobial drugs.<br>Int…	India	India	yes	both	Patients in this arm can receive all standard treatment that the treating team considers appropriate including any other antibiotic, antibacterial, antiviral or antimicrobial drugs.	not declared
CTRI/2020/07/026529	A Study to evaluate the safety and efficacy of Eflornithine against the standard of care in human adult hospitalized COVID-19 patients	Dr Abhay Vispute Shantaram	13-07-2020	www.ctri.nic.in	Not Recruiting	18	Inclusion criteria: 1. Has laboratory-confirmed positive COVID-19 infection as determined by RT-PCR or other commercial or public health assay in any specimen, an RT-PCR (Nasopharynx and Throat) test shall be repeated to assess eligibility. <br/ ><br>2. Symptomatic male or non-pregnant female adult requiring hospitalization, with or without comorbidities between the age group of 18-85 years of ag…	Intervention1: Eflornithine: Treatment arm 1: Dose 2.5g, Oral solution administered every 6 hours + Standard of Care (SoC) excluding antimalarials and antivirals<br>Treatment arm 2: Dose 5.0, oral solution administered every 6 hours + Standard of Care (SoC) excluding antimalarials and antivirals.<br>Control Intervention1: Standard Of Care (SoC): SoC including antimalarials, antivirals and macroli…	India	India	yes	both	SoC including antimalarials, antivirals and macrolides.	not declared
CTRI/2020/07/026534	Study of antiviral nutraceutical PICOVRID in COVID 19 patients	Indian Institute of Technology Bombay	13-07-2020	www.ctri.nic.in	Not Recruiting	70	Inclusion criteria: 1. Individuals COVID-19 positive in last 3 days <br/ ><br>2. Patients with mild COVID-19 illness as defined in the MOHFW guidelines i.e. fever and or upper respiratory tract infection ,influenza like illness <br/ ><br>3. Patients agreeing to provide a written informed consent <br/ ><br>4. Patients who agree to reside in the COVID 19 facility during the study	Intervention1: PICOVRID syrup along with standard care: PICOVRID syrup 10 ml once a day along with standard care for 14 days<br>Control Intervention1: Standard care: Standard care for 14 days<br>	India	India	yes	both	Standard care for 14 days	not declared
CTRI/2020/07/026570	Safety and efficacy of Ayurvedic Capsule in mild to moderate COVID-19 infection.	AMAI Charitable Trust Pune	14-07-2020	www.ctri.nic.in	Not Recruiting	60	Inclusion criteria: 1.Age > 18 years <br/ ><br>2.All sexes <br/ ><br>3.Case definitions for inclusion in the study will include mild to moderately severe cases as defined in the Guidance on appropriate treatment of suspect/confirmed case of COVI19 issued by Ministry of Health and Family Welfare, Govt of India on 07 Apr 2020. <br/ ><br>Mild: Cases presenting with fever and/or upper respiratory tra…	Intervention1: Cap. IP: Ayurvedic formulation to be taken twice daily in addition to standard of care<br>Control Intervention1: Placebo: Capsule to be taken twice daily in addition to standard of care<br>	India	India	yes	both	standard of care	not declared
CTRI/2020/07/026575	Sahadevi Choorna for COVID 19	Parul Institute of Ayurved Parul University	14-07-2020	www.ctri.nic.in	Not Recruiting	48	Inclusion criteria: Confirmed cases of COVID 19 infections within three days of diagnosis and showing mild to moderate symptoms <br/ ><br>Subjects who are not suffering from any comorbid condition of COVID 19 diabetes hypertension IHD <br/ ><br>Subjects willing to sign informed consent	Intervention1: Cap of Sahadevi Powder: Dose 2 cap[1gm powder] <br>Frequency Thrice daily with warm water after food<br>route of administration oral<br>Duration of therapy 15 days<br>Control Intervention1: Cap placebo [wheat powder 500 mg] <br>Dose 2 capsule <br>Frequency three times a day<br>Route of administration Oral<br>Duration 15 days <br>: Standard care as per modern sciences<br><br>	India	India	yes	both	Standard care as per modern sciences	not declared	saglasan za both		suglasan
CTRI/2020/07/026630	Clinical trial of ACT 12 tablet and ACT 13 dry syrup in Covid 19 patients	Mr Ghanshyam Goti	16-07-2020	www.ctri.nic.in	Recruiting	60	Inclusion criteria: Patients admitted with RT-PCR confirmed COVID-19 illness <br/ ><br>Age more than 18 & less than 65 years of either sex <br/ ><br>Mild to Moderately Covid 19 disease (NEWS score less than or equal to 8) <br/ ><br>Signed informed consent must be obtained and documented according to national/local regulations	Intervention1: ACT 12 tablet and ACT 13 dry syrup: 2 tablets of ACT12 and 20 ml ACT 13 dry syrup thrice a day along with standard of care for 10 days<br>Control Intervention1: Standard treatment: Standard treatment as per<br>protocol of ICMR for 10 days<br>	India	India	yes	both	Standard treatment as per protocol of ICMR for 10 days	not declared
CTRI/2020/07/026675	Efficacy of Ayurveda treatment Protocol with Tulsimmune Tablet in Covid 19	Suraj Ayurveda Clinic and Research center	19-07-2020	www.ctri.nic.in	Not Recruiting	76	Inclusion criteria: 1.Age Eligible for Study:18 Years to 75, male female <br/ ><br>2.Subject must meet the WHO/MOHFW India /ICMR Criteria having symptoms of SARS CoV2 described in WHO Report/groups described by MOHFW India, (Group B,C,D,E mainly) <br/ ><br>3.Quarantine/non hospitalized or hospitalized AND Fulfills WHO case definition, including a positive PCR for COVID-19 from any specimen (e.g. …	Intervention1: Ayurveda Treatment Protocol With Ayurveda spice mix tablet: Ayurveda Spice mix (Tulsimmune) tablet 500 mg One to two tablets two to three times a day with preferably hot water or chewing orally depend upon severity of patents. In most severe cases Suvarna malini vasant 50 mg to 75 mg will be an add on treatment along with conventional treatment<br>the duration of therapy for each s…	India	India	yes	comparator	HCQS 400 mg 1-0-1 (first day) HCQS 200 mg 1-0-1 after Day 1 Azithromycin 500 mg 1-0-0 Antiviral/Tamiflu 1-0-1 and vitamin support	4				Hydroxychloroquine	N/A	800mg one day, 400mg afterwards	N/A	Azithromycin	N/A	500mg	N/A	Tamiflu	N/A	N/A	N/A	Vitamin support	N/A	N/A	N/A
CTRI/2020/07/026705	Efficacy and safety of AYUSH 64 tablets in treating mild to moderate Covid 19 patients	Central council for research in Ayurveda and Siddha	20-07-2020	www.ctri.nic.in	Not Recruiting	80	Inclusion criteria: 1. Typical clinical presentation of acute onset febrile illness with sore throat and dry cough with or without shortness of breath and a RT_PCR based laboratory confirmation test for COVID-19 <br/ ><br>2. Patients presenting with or without Typical clinical presentation but having RT_PCR based laboratory confirmation test for COVID-19 <br/ ><br>3. Patients with either sex, 18 …	Intervention1: Group I : (Ayurveda as add-on to standard care as per: guidelines)<br>AYUSH 64<br>Dose 2 capsules (500 mg each) thrice daily<br>Dosage form Capsules/Tablets <br>Route of Administration Oral<br>Time of Administration Thrice a day after food<br>Anupana Water <br>Duration of therapy 1 month<br><br>Control Intervention1: Group-II: <br>Conventional standard therapy as per ICMR/WHO guide…	India	India	yes	comparator	Conventional standard therapy as per ICMR/WHO guidelines	not declared
CTRI/2020/07/026791	Statin and Aspirin in SARS-CoV-2 infection	Dr Deepti Siddharthan	25-07-2020	www.ctri.nic.in	Not Recruiting	800	Inclusion criteria: 1) RT-PCR positive for SARS-CoV-19 infection, <br/ ><br>2)Symptoms (WHO clinical improvement ordinal score 3 to 5) requiring hospital admission, <br/ ><br>3)Consenting to participate for the trial. <br/ ><br>	Intervention1: Atorvastatin (Statin): Tablet Atorvastatin 40mg once daily for ten days or till discharge whichever is later<br>Intervention2: Aspirin: Tablet Aspirin 75mg once daily for ten days or till discharge whichever is later.<br>Control Intervention1: Conventional therapy: Conventional therapy for COVID-19 infected patients<br>	India	India	yes	comparator	Conventional therapy for COVID-19 infected patients	not declared
CTRI/2020/07/026793	Panchgavya Therapy in prophylaxis and as an adjuvant therapy in management of Covid 19.	Ionisation Filtration Industries PvtLtd	25-07-2020	www.ctri.nic.in	Not Recruiting	120	Inclusion criteria: Patients with RT-PCR confirmed COVID-19 illness. <br/ ><br>Age of 18-65 years of either sex (Both including) <br/ ><br>Mild to Moderate Covid 19 disease (NEWS score NMT 7) <br/ ><br>Signed informed consent. <br/ ><br>Cases with or without presenting with fever and/or upper respiratory tract illness (Influenza-like illness, ILI). <br/ ><br>Subjects at high risk of exposure to C…	Intervention1: Panchgavya Therapy: Ayurcoronil-1- 15 ml BD (after meals) with warm water.<br>Coripel- 2 drops on mask two times a day.<br>Coronoj- Cotton gauge med wet with Coronoj and placed at nostrils for 5 min twice a day. <br>Cowurine Gargle-30 ml warm water 10 ml cow urine will be mixed to gargle thrice a day<br>Cow milk with Goghrita- 60 ml Cow milk (A2 milk) mixed with 10 ml Goghrit to be…	India	India	yes	comparator	Standard care treatment should be followed as per ICMR protocol for single day ie 24 hrs.	not declared
CTRI/2020/07/026831	Controlled evaluation of Angiotensin Receptor Blockers for COVID-19 Respiratory Disease	George Institute for Global Health India	27-07-2020	www.ctri.nic.in	Not Recruiting	605	Inclusion criteria: Potential participants must meet all of the following: <br/ ><br>1. Laboratory-confirmed diagnosis of SARS-CoV-2 infection <br/ ><br>a. Confirmation through appropriate approved laboratory or Point of Care testing method, <br/ ><br>including Polymerase Chain Reaction or other public health assay. <br/ ><br>2. Age greater than or equal to 18 years <br/ ><br>3. Either <br/ ><br>…	Intervention1: Standard Care plus Angiotensin Receptor Blockers (ARB): Dose: 20 mg to 80 mg. Frequency : Once daily Route of administration: Oral<br>Control Intervention1: Standard Care: Standard Care<br>	India	India	yes	both	Standard Care	not declared
CTRI/2020/07/026839	Study of Shreepad Shree Vallabh SSV Formulation in management of COVID-19	Shreepad Shree Vallabh SSV Phytopharmaceuticals	27-07-2020	www.ctri.nic.in	Not Recruiting	150	Inclusion criteria: Quarantine/non hospitalized or hospitalized and fulfils WHO case definition, including a positive RT-PCR confirmed COVID-19 illness. <br/ ><br>Age more than 18 & less than 65 years of either sex. <br/ ><br>Mild to Moderately COVID-19 disease (NEWS score less than or equal to 8). <br/ ><br>Patients with oxygen saturation (SpO2) less than 95%. <br/ ><br>Respiratory rate is more …	Intervention1: SSV Formulation Tablets: Each tablet of 500 mg to be consumed orally twice a day immediately after meals for 10 days<br>Control Intervention1: Standard Treatment protocol designed by MOHFW/ICMR: Tab. Hydroxychloroquine (400 mg) BD on 1st day followed by 200 mg BD for 4 days; Azithromycin 500 mg 1-0-0 for 3 days (if needed); and Vitamin support for 10 days<br>	India	India	yes	comparator	Tab. Hydroxychloroquine (400 mg) BD on 1st day followed by 200 mg BD for 4 days; Azithromycin 500 mg 1-0-0 for 3 days (if needed); and Vitamin support for 10 days	3				Hydroxychloroquine	5 days	800mg one day, 400mg 4 days	oral	Azithromycin	3 days	500mg	N/A	Vitamin support	N/A	10 days	N/A
CTRI/2020/07/026841	A clinical trial to study the effects of an Ayurvedic medicine, Haldi 30 ( Turmeric extract ) drops in patients with Corona virus infection.	Dr Sarang Phadke	28-07-2020	www.ctri.nic.in	Not Recruiting	260	Inclusion criteria: COVID 19 positive patients <br/ ><br>1 Mild category <br/ ><br>Group A Asymptomatic but positive for COVID 19. <br/ ><br>Group B Symptomatic URTI without comorbidity. <br/ ><br>Group C Symptomatic URTI with comorbidity. <br/ ><br>2 Moderate category Pneumonia <br/ ><br>hypoxia , fever , cough including SpO2 less than 94 percent Range 90 to 94 percent on room air. Respiratory R…	Intervention1: Standard of care plus Haldi 30 drops: Standard of care plus 3 drops PO at 6 AM, 10 AM, 2 PM, 6 PM, 10 PM.<br>No liquid or solid food or oral medication up to 20 minutes after drug administration.<br><br><br>Control Intervention1: Standard of care plus Sesame oil drops: Standard of care plus 3 drops PO at 6 AM, 10 AM, 2 PM, 6 PM, 10 PM.<br>No liquid or solid food or oral medication …	India	India	yes	both	Standard of care plus	not declared
CTRI/2020/08/026957	A Clinical trial to evaluate the effect of a combination of treatment of Reginmune capsule and Immunofree tablets in the treatment of mild to moderate COVID-19 patients	Corival Lifesciences Private Limited	02-08-2020	www.ctri.nic.in	Recruiting	100	Inclusion criteria: 1. Gender: Either male or non-pregnant, non-lactating female aged > 18-70 < years (both inclusive). <br/ ><br>2. Patients with RT-PCR confirmed diagnosis of COVID-19 <br/ ><br>3. Patients with mild to moderate COVID-19 infection having either one of the following criteria:PaO2/FiO2:200-300 OR Respiratory rate â?¥ 24/min and SaO2/SpO2 > 90% on room air <br/ ><br>4. Subjects wil…	Intervention1: 1. Immunofree 500 mg tablets<br>2. Reginmune 750 mg capsule: 2 tablets Immunofree 500 mg tablets thrice a day for 10 days and 1 capsule Reginmune 750 mg twice a day for 10 days<br>Control Intervention1: As per hospital protocol for Covid-19: As per standard National Clinical Management Protocol for COVID-19 by Government of India, Ministry of Health and Family Welfare, Directorate …	India	India	yes	comparator	As per standard National Clinical Management Protocol for COVID-19 by Government of India, Ministry of Health and Family Welfare, Directorate General of Health Services, (EMR Division), Version 3, 13.06.20	not declared
CTRI/2020/08/026978	Effectiveness of Ayurvedic Formulation for COVID 19	Nepal Health Research COuncil	04-08-2020	www.ctri.nic.in	Not reported	100	Inclusion criteria: Age between 18 to 70 years <br/ ><br>COVID-19 patients confirmed by RT-PCR testing within 4 days <br/ ><br>Symptomatic COVID-19 patients with Mild to Moderate <br/ ><br>Confirmed cases of COVID-19 in hospital with asymptomatic cases <br/ ><br>Participation of the subject is voluntary <br/ ><br>	Intervention1: Ayurvedic PolyHerbal Formulation: Polyherbal formulation will be given as the decocotion to the intervention group two times a day for 4 weeks in the intervention group<br>Other group will be control group with other local standard of care with no test drug<br>Control Intervention1: Local Standard of care: control group will proceed with other local standard of care with no test dr…	Nepal	Nepal	yes	comparator	control group will proceed with other local standard of care with no test drug	not declared
CTRI/2020/08/026985	Assessment of safety and efficacy of Kabasura Kudineer in mild to moderate COVID-19	Chettinad Hospital and Research Institute	04-08-2020	www.ctri.nic.in	Not Recruiting	126	Inclusion criteria: a.COVID-19 positive patients with mild to moderate disease. <br/ ><br>b.Males and females aged between 18 and 60 years who are admitted in Chettinad Hospital and Research Institute <br/ ><br>c.Patients willing to give written informed consent. <br/ ><br>	Intervention1: Kabasura Kudineer along with standard treatment: Kabasura kudineer 60ml twice daily before food for 7 days along with standard treatment<br>Control Intervention1: Standard treatment as per the hospital protocol: Standard treatment as per the hospital protocol<br>	India	India	yes	both	Standard treatment as per the hospital protocol	not declared
CTRI/2020/08/026999	Evaluate the Efficacy of Siddha Treatment in Patients with Novel Coronavirus Infectious Disease (COVID-19)	Indian Medicine and Homeopathy Department Chennai	05-08-2020	www.ctri.nic.in	Recruiting	100	Inclusion criteria: 1. Admitted with COVID-19 infection determined by RT-PCR. <br/ ><br>2. Male , Non pregnant female above the age of 18 at the time of enrollment <br/ ><br>3. Subject provides informed consent form in written or in digital form <br/ ><br>4. COVID - 19 Positive with no clinical signs <br/ ><br>5. COVID - 19 Positive with mild symptoms â?? Sneezing, Cough, Sore Throat, Throat Pain…	Intervention1: Standard Drug Regimen followed by Tamil Nadu Government: 1.Tab.Ivermectin 12 mg STAT<br>2.Tab.Doxycycline 100 mg 1-0-1 for 5 days<br>3.Tab.Vitamin C- 500 mg 1 OD<br>4.Tab.Zinc 1 OD<br>5.Tab.paracetamol - 500 mg SOS<br>6. Cap.Omeprazole 20 mg SOS<br>7. Tab.Ondansetron 4 mg SOS<br>8.Tab.Montelukast 10 mg SOS<br>9.Tab.Bromhexine 16 mg SOS<br>Control Intervention1: Siddha Medicine: 1. …	India	India	yes	comparator	1.Tab.Ivermectin 12 mg STAT 2.Tab.Doxycycline 100 mg 1-0-1 for 5 days 3.Tab.Vitamin C- 500 mg 1 OD 4.Tab.Zinc 1 OD 5.Tab.paracetamol - 500 mg SOS 6. Cap.Omeprazole 20 mg SOS 7. Tab.Ondansetron 4 mg SOS 8.Tab.Montelukast 10 mg SOS 9.Tab.Bromhexine 16 mg SOS	9				Ivermectin	N/A	12mg	oral	Doxycycline	5 days	200mg	oral	vitamin C	N/A	500mg	oral	zinc	N/A	N/A	oral	paracetamol	N/A	500mg	oral	Omeprazole	N/A	20mg	oral	ondasetron	N/A	4mg	oral	montelukast	N/A	10mg	oral
CTRI/2020/08/027005	Investigation of effect of homoeopathic remedy as add on therapy to standard of care (regular treatment) in adult patients with moderate to severe COVID-19	Homoeocon Foundation	05-08-2020	www.ctri.nic.in	Not Recruiting	96	Inclusion criteria: A subject will be considered eligible for inclusion in this study only if ALL of the following criteria apply: <br/ ><br>1. Hospitalized patient with laboratory-confirmed SARS-CoV-2 infection as determined by polymerase chain reaction (PCR) (or any other confirmatory test to diagnose SARS-CoV-2 infection if there is such change in guidelines issued time to time by the Governme…	Intervention1: Zincum muriaticum 200C: Sucrose globules premedicated with liquid potency will be administered per orally. A single dose will consist of two globules of size 40. The dosage will be six times a day at an interval of 3 hours between two successive doses<br>In case patents are intubated, they will receive reconstituted dilution PO<br>Dosing frequency will be02 drops two hourly eight t…	India	India	yes	both	The study is being conducted to evaluate the efficacy of homoeopathy as an adjuvant therapy to standard of care in adult patients with moderate to severe COVID-19.	not declared	Saglasan sa Renatrinom korekcijom		suglasan
CTRI/2020/08/027007	An interventional study to access the effect of Ayurvedic medicine in positive cases of COVID-19.	Ministry of AYUSH	05-08-2020	www.ctri.nic.in	Not Recruiting	200	Inclusion criteria: 1. Individuals of either sex above the age of 15 years to 65 years. <br/ ><br>2. Subjects testing positive for SARS CoV-2 by RT-PCR, presenting with no symptoms or mild symptoms (as defined by US-CDC). <br/ ><br>3. Subjects who are ready to provide written/digital informed consent and who are willing to participate and follow the protocol requirements of the clinical study <br…	Intervention1: SEM-20: Mahasudarshan Ghana vati - 500 mg <br> Samsamani vati - 1gm <br> Elankanadi Kwath -20 ml <br>One dose thrice after meal with 40ml water.<br>dose to be given for 10 days<br>Control Intervention1: Standard of Care: State Guidelines for the management of asymptomatic and mild cases of COVID-19 for 10 days<br>	India	India	yes	comparator	State Guidelines for the management of asymptomatic and mild cases of COVID-19 for 10 days	not declared
CTRI/2020/08/027044	To observe the outcome of Classical Ayurvedic medicine for the treatment of COVID-19	Shri Krishna Ayush University	09-08-2020	www.ctri.nic.in	Not Recruiting	100	Inclusion criteria: 1. RT_PCR based laboratory confirmation test for COVID-19 <br/ ><br>2.Typical clinical presentation of acute onset febrile illness with sore throat and dry cough with or without shortness of breath in a patient from a known â??hot spotâ?? area or in close contact with a confirmed COVID-19 case with a negative laboratory test for COVID 19 and H1N1 influenza. <br/ ><br>3. Patien…	Intervention1: Maha-Sudarshana Ghan Vati: Dose: One Tablet (500 mg each) thrice daily<br>Dosage form: Tablets <br>Route of Administration: Oral <br>Time of Administration: Thrice a day<br>After food Anupana: Shadanga Paniya in place of water whole day <br>Duration of therapy: 30 days<br><br>Control Intervention1: Conventional standard therapy for COVID-19 positive patients: Conventional standard …	India	India	yes	comparator	Conventional standard therapy as per ICMR/WHO parameters	not declared
CTRI/2020/08/027085	Safety and efficacy of citrobioShield product in improving immunity in COVID 19 patients via inhalation.	GERMKILL INDIA	11-08-2020	www.ctri.nic.in	Recruiting	20	Inclusion criteria: 1. Male or non-pregnant female between 18 to 65 years of age at the time of enrolment. <br/ ><br>2. Subject or LAR providing written informed consent and agrees to follow study procedure. <br/ ><br>3. Woman with child bearing potential confirming use of primary contraception <br/ ><br>4. Mild to moderate freshly confirmed COVID 19 positive subjects in less than 24 hours not re…	Intervention1: CitrobioSheild: organic citrus extract (Bioflavonoid Complex). <br>Dosage regimen: Inhalation by fogging for 3 mins per day for 7 days with 10% solution and a rate of 50 ml/min.<br>Control Intervention1: Standard of care treatment: Standard of care treatment as per the government approved guidelines for COVID- 19<br>	India	India	yes	comparator	Standard of care treatment as per the government approved guidelines for COVID- 19	not declared
CTRI/2020/08/027109	Efficacy and safety assessments of BDB-001 injection in treating patients with progressive severe COVID-19	Staidson Beijing Biopharmaceutical Co Ltd Beijing Defengrui Biotechnology Co Ltd	13-08-2020	www.ctri.nic.in	Not Recruiting	256	Inclusion criteria: 8 years old greater than or equal to age lesss than or equal to 80 years old, both men or women. <br/ ><br> <br/ ><br>Subject with confirmed severe COVID19 in less than 5 days who meets any of the following criteria <br/ ><br> <br/ ><br>Respiratory distress RRgreater than or equal to 30 times per min <br/ ><br>In resting state finger oxygen saturation lesss than or equal 93 pe…	Intervention1: BDB-001: Dosing plan: BDB-001 for infusion, 300 mg/person/time, intravenous injection, at days 1, 2, 3, 5,7,9,11, and 13,8 times in total (dosage and frequency of administration can be adjusted according to the progression of the disease).<br><br>BDB-001 is a recombinant humanized anti-human C5a IgG4Îº monoclonal antibody for injection, which contains a total of 1328 amino acids an…	Russian Federation;Indonesia;Italy;Spain;India	china	yes	comparator	Standard of CARE for Management of COVID19 as per National Guidelines will be followed as SOC	not declared
CTRI/2020/08/027120	A clinical trial to know the efficacy and safety of herbal product Virowin in combination with Energy-Z capsule in treating mild to moderate COVID-19 patients.	Amulya Herbs	13-08-2020	www.ctri.nic.in	Not Recruiting	60	Inclusion criteria: 1. Gender: Either male or non-pregnant, non-lactating female aged > 18-70 < years (both inclusive). <br/ ><br>2. Patients with RT-PCR confirmed diagnosis of COVID-19 <br/ ><br>3. Patients with mild to moderate COVID-19 infection <br/ ><br>4. Subjects willing to give written informed consent <br/ ><br>5. Subjects able to take the Product orally and comply with the study protoco…	Intervention1: Test Product: 2 capsules of Virowin 700 mg capsules, orally, thrice a day for 14 days and 1 capsule of Energy Z capsules, orally, twice a day for 14 days<br>Control Intervention1: Standard Treatment: As per hospital protocol for COVID-19.<br>Dose: As per the hospital policy.<br>	India	India	yes	comparator	As per hospital protocol for COVID-19. Dose: As per the hospital policy.	not declared
CTRI/2020/08/027162	A clinical study to understand the effect of Inosine Pranobex in Covid-19 patients when used along with the standard of Care in Covid patients.	Themis Medicare	14-08-2020	www.ctri.nic.in	Recruiting	60	Inclusion criteria: 1.Written signed and dated informed consent (patient or LAR). <br/ ><br>2.Either gender, in the age group between 18 to 65 years <br/ ><br>3.Patients of laboratory confirmed COVID-19 [nasopharyngeal (preferred) or oropharyngeal swab RT-PCR positive] presenting with WHO listed symptoms of COVID-19 c/o fever, headache, myalgia, cough, throat pain or shortness of breath <br/ ><br…	Intervention1: Tab. Inosine Pranobex 500 mg in addition with Standard of Care: [Synonyms of API: Inosine Acedoben Dimepranol (INN), Methisoprinol, Isoprinosine]<br><br>Dose: 500 mg<br>Route: Oral<br>Frequency: 2 Tabltes Four Times in a day.<br>Control Intervention1: Standard of Care: Standard of Care as per Investigator discretion<br>	India	India	yes	comparator	Standard of Care as per Investigator discretion	not declared
CTRI/2020/08/027168	Clinical trial study to investigate safety and efficacy of ImmunoSEB and ProbioSEB	SRV Hospital	14-08-2020	www.ctri.nic.in	Recruiting	60	Inclusion criteria: 1.Patient who provides written informed consent <br/ ><br>2.Male or non-pregnant, non-lactating female aged â?¥ 18 and â?¤ 75 years (both inclusive) <br/ ><br>3.RT-PCR confirmed diagnosis of COVID-19 <br/ ><br>4.Able to take the drug orally and comply with study procedures <br/ ><br>5.Women of childbearing potential must have a negative urine pregnancy test prior to study entr…	Intervention1: ImmunoSEB plus ProbioSEB CSC3: ImmunoSEB Capsule / 500 mg 2 capsule bid and <br>ProbioSEB CSC3 Capsule / 5 billion CFUs 2 Capsule OD for 14 days<br>Control Intervention1: Standard Care: standard care given as per institutional practice<br>	India	India	yes	comparator	standard care given as per institutional practice	not declared
CTRI/2020/08/027224	To observe the effect of Ayurvedic medicine (Ashwagandha and Shunti) for the treatment of COVID-19	Central Council for Research in Ayurvedic Sciences New Delhi	18-08-2020	www.ctri.nic.in	Not Recruiting	60	Inclusion criteria: 1. Mild to moderate cases registered in the Hospital, with COVID 2019 (Confirmed by Antigen test/ RT-PCR) quarantined at identified hospital set up. <br/ ><br>2. Participants who can take medicines orally <br/ ><br>3. Patients with either sex, 18 to 75 years age <br/ ><br>4. Patients willing to provide signed informed consent <br/ ><br>	Intervention1: Ashwagandha tablet and Shunti capsule: a. Ashwagandha Tablet <br>Dose: 2 Tablets 250mg each( twice daily)<br>Dosage form: Tablets <br>Route of Administration:Oral<br>Time of Administration: Twice a day 2 hrs after food<br>Anupana:Water <br>Duration of therapy: 15 days<br>b. Shunti Capsule <br>Dose: 2 capsules 500 mg each (twice daily 2-0-2)<br>Dosage form: Capsule<br>Route of Admin…	India	India	yes	comparator	Conventional standard therapy as per ICMR guidelines	not declared
CTRI/2020/08/027283	A clinical trial to evaluate the medicinal efficacy and safety of Ayurvedic kit in COVID-19 positive Patients.	Dr VISHWA SANTHOSHA BHARATHI	20-08-2020	www.ctri.nic.in	Not Recruiting	30	Inclusion criteria: 1. Patients willing to give written informed consent <br/ ><br>2. Patients of either sex aged between 18 and 60 years. <br/ ><br>3. Patients diagnosed with COVID-19 positive (confirmed by RT-PCR) <br/ ><br>Mild symptomatic patients (Patients with uncomplicated upper respiratory tract infection) such as: <br/ ><br>SpO2: â?¥94% in room air <br/ ><br>RR: â?¤ 24/m <br/ ><br>No evi…	Intervention1: Ayur Raksha kit: Ayur Raksha Capsules 500 mg QID and Ayur Raksha Choorna 4 grams QID for 7 days<br>Control Intervention1: Standard treatment: Covid-19 positive patients receiving standard therapy for 7 days<br>	India	India	yes	comparator	Covid-19 positive patients receiving standard therapy for 7 days	not declared
CTRI/2020/08/027284	A study to evaluate the efficacy and safety of Aceinavir combined with supportive Standard of Care (SoC) in hospitalized patients with moderate coronavirus disease (COVID-19)	Dyuthi Biosciences Private Limited	20-08-2020	www.ctri.nic.in	Not Recruiting	44	Inclusion criteria: Voluntarily participating in the clinical study; fully understanding and being fully informed of the study and having signed the Informed Consent Form (ICF) <br/ ><br>1. Age 18-80 years (inclusive) at the time of signing ICF. <br/ ><br>2. SARS-CoV-2 positive report â?? rtPCR or Rapid Antigen <br/ ><br>3. Initial COVID-19 symptom onset within 4 days prior to Screening <br/ ><br…	Intervention1: Aceinavir (1 gram uncoated tablet): Arm A would enroll 22 moderately symptomatic COVID-19 subjects treated with Aceinavir (Investigational Product) and Standard of Care (SoC). <br>Dose is 4 tablets thrice daily till end of clinical recovery or as per the discretion of clinical investigator<br>Control Intervention1: Standard of Care (SoC): Arm B would enroll 22 moderately symptomati…	India	India	yes	both	Arm B would enroll 22 moderately symptomatic COVID-19 subjects treated with SoC. The Standard of Care(SoC) will be as per the local hospital protocol and as per recommendations / guidelines by the respective authorities (Ministry of Health and Family Welfare, CDC and USFDA) whichever fits best at the time of initiation of this study. This will also be followed by the best supportive care guidelin…	not declared	saglasan za both		suglasan
CTRI/2020/08/027345	Re-purposing of Anti HCV drugs for the treatment of COVID-19 diseasr	Pt B D Sharma post graduate institute of medical sciences	24-08-2020	www.ctri.nic.in	Not Recruiting	175	Inclusion criteria: Adult patients with COVID-19 aged 18 years and above <br/ ><br>RT-PCR positive for SARS-CoV-2 <br/ ><br>Willing to give written informed consent <br/ ><br>	Intervention1: Daclatasvir and Sofosbuvir: FDC of Daclatasvir (60mg) and Sofosbuvir (400mg) <br>To be given once a day for 14 days<br>Intervention2: Ledipasvir and Sofosbuvir: FDC of Ledipasvir (90mg) and Sofosbuvir (400mg) to be given once a day for 14 days<br>Control Intervention1: Standard of care: standard of care<br>	India	India	yes	comparator	standard of care	not declared
CTRI/2020/08/027346	To assess the clinical efficacy of Ayurvedic interventions in managing asymptomatic to mild cases of COVID-19	Shri Dhanwantry ayurevdic college and hospital	24-08-2020	www.ctri.nic.in	Not Recruiting	60	Inclusion criteria: Asymptomatic to moderate cases registered in the Hospital, above 18 years of age of either gender, with COVID 2019 (Confirmed by Antigen test/ RT-PCR) quarantined at our hospital. <br/ ><br>2. Participants who can take medicines orally <br/ ><br>3. Patients willing to provide signed informed consent	Intervention1: Ayush-64, Agasthya Haritaki, Anu taila Nasal drops: AYUSH-64 500 mg Tablets Oral<br>Twice a day 2 hrs after food<br>Lukewarm water for 10 days<br>Agasthya Haritaki Avleha 5 gm<br><br>Oral<br>Twice a day 2 hrs before food Lukewarm water for 10 days<br>Anu taila 2 drops<br>Oil Nasal instillation<br>Twice a day for 10 days<br>Intervention2: Broncho-T Granules: 50 ml<br>Decoction Oral …	India	India	yes	comparator	Standard conventional treatment as per ICMR guidelines	not declared
CTRI/2020/08/027475	A Randomized Controlled Trial Of An Immunomodulator Mycobacterium w In Mild To Moderate Covid-19 Pneumonia	Cadila Pharmaceuticals Limited	31-08-2020	www.ctri.nic.in	Not Recruiting	30	Inclusion criteria: Age More Than 18 in both genders. <br/ ><br>Mild to moderate covid 19 pneumonia <br/ ><br>Consented for study		India	India	yes	both	As per our institutional protocol, all patients will receive standard medical care comprising oral paracetamol (for fever), oral proton pump inhibitor for stress ulcer prophylaxis (pantoprazole 40 mg/day), and low molecular weight heparin for deep venous thrombosis prophylaxis (enoxaparin 1 mg/kg, once daily).	5	Provjerite komponente		Hoćemo li dodati enoxaparin?	Paracetamol	N/A	N/A	oral	Pantoprazole	N/A	40 mg/daily	oral	Enoxaparin	N/A	1mg/kg	N/A	Dexamethasone	7 days	6mg	i.v.	Antibiotics (azithromycin or doxycycline )	N/A	N/A	N/A
CTRI/2020/08/027503	Effect of blood thinning medicine in COVID-19 infection	Dr Souvik Maitra	31-08-2020	www.ctri.nic.in	Not Recruiting	60	Inclusion criteria: Adult (aged between 18 and 65y) patients with laboratory confirmed SARS- CoV-2 infection with hypoxemia (defined by room air SpO2 â?¤ 94%) at the time of randomization will be included.	Intervention1: Aspirin: Low dose aspirin (75 mg OD) for 10 days along with standard of care<br>Control Intervention1: Standard of Care: Standard of care will included standard practice of the institute at that time<br>	India	India	yes	both	Standard of care will included standard practice of the institute at that time	not declared
CTRI/2020/09/027535	Efficacy and safety study of antiviral Umifenovir therapy in non-severe COVID- 19 patients.	Director CSIR Central Drug Research Institute	01-09-2020	www.ctri.nic.in	Not Recruiting	132	Inclusion criteria: 1. Asymptomatic persons WITH Nasopharyngeal swab positivity in RT-PCR tests for SARS-Cov-2 antigens. <br/ ><br>2. Case categories as uncomplicated illness, Mild pneumonia, Moderate pneumonia according to severity WITH Nasopharyngeal swab positivity in RT-PCR tests for SARS-Cov-2 antigens as per Ministry of health & Family welfare, Govt of India guidelines. Patients with uncomp…	Intervention1: Umifenovir: Oral Umifenovir 800mg twice daily for 14 days + standard care of therapy.<br>Control Intervention1: Standard of care: Standard of care for COVID-19<br>	India	India	yes	both	Standard of care for COVID-19	not declared
CTRI/2020/09/027548	Effects of health drink additional to standard of care treatment in COVID 19 patients.	Jagdale Industries Pvt Ltd	02-09-2020	www.ctri.nic.in	Not Recruiting	50	Inclusion criteria: 1. Male or non-pregnant female between 20 to 65 years (both inclusive) <br/ ><br>of age at the time of enrolment. <br/ ><br>2. Subject or LAR providing written informed consent and agrees to <br/ ><br>follow study procedure. <br/ ><br>3. Woman with child bearing potential confirming use of primary <br/ ><br>contraception. <br/ ><br>4. Mild to moderate freshly confirmed COVID 1…	Intervention1: Mulmina mango drink plus standard of care treatment.: Mulmina mango is rich in antioxidants, vitamins, minerals and mesonutrients. Mulmina mango<br>contains extracts from mango, centella asiatica and turmeric.<br>Dosage: 2 Tetrapak Packs of 200 ml each per Day.<br>Control Intervention1: standard of care treatment: The standard of care treatment will be as prescribed by the treating…	India	India	yes	both	The standard of care treatment will be as prescribed by the treating doctor as per the revised clinical management protocol for COVID-19 as issued by Govt of India, MoHFW. Dosage: As prescribed by the treating physician.	not declared	saglasan za both		suglasan
DRKS00021447	CytoResc - CytoSorb Rescue for COVID-19 Cytokine Storm	Charité Campus Virchow-Klinikum	27/04/2020	www.drks.de	Not Recruiting	100	Inclusion criteria: Males or females aged 18-80, Positive PCR test for SARS-CoV-2, Vasoplegic shock (Noradrenalin > 0.2 µg/min/kg (aiming MAD = 65mmHg), CRP > 100 mg/l, PCT < 2 ng/l	Intervention 1: CytoSorb treatment initiated within 24 hours after fullfilling the inclusion criteria persued for 3-7 days Intervention 2: Standard of care without CytoSorb treatment	Germany	Germany	yes	comparator	Standard of care without CytoSorb treatment	not declared
DRKS00021626	A Randomized, Controlled, Open Label, Multicentre Clinical Trial to explore Safety and Efficacy of Hyperbaric Oxygen for preventing ICU admission, Morbidity and Mortality in Adult Patients With COVID-19	Karolinska Institutet, Departement Physiology und Pharmacology	11/05/2020	www.drks.de	Not Recruiting	200	Inclusion criteria: 1) Aged 18-90 years<br>2) PaO2/FiO2 (PFI) below 200 mmHg (26.7 kPa)<br>3) Suspected or verified SARS-CoV-2 infection<br>4) At least two risk factors for increased morbidity/mortality<br>• Age above 50 years<br>• Hypertension<br>• Cardiovascular disease<br>• Diabetes or pre-diabetes<br>• Active or cured cancer<br>• Asthma/COPD<br>• Smoking<br>• D-Dimer > 1.0<br>• Auto-immune di…	Intervention 1: Intervention: <br>Hyperbaric oxygen therapy (HBO) in addition to the best possible therapy COVID-19 pneumonitis <br>Product, dosage: HBO, HBO 1.6-2.4 ATA for 30-60 min, maximum 5 treatments in the first 7 days Intervention 2: Best possible therapy for COVID-19 pneumonitis	Germany;Sweden;United States	Sweden	yes	both	Best possible therapy for COVID-19 pneumonitis	not declared	Suglasan	Sweden	Suglasan
DRKS00022203	Efficacy & Safety of Sofosbuvir/Daclatasvir treatment in COVID-19: A randomized, controlled study	PHARCO CORPORATE	15/06/2020	www.drks.de	Recruiting	90	Inclusion criteria: (1) Subjects or their legal representatives have signed the informed consent form (ICF).<br>(2) Subjects are aged = 18 and = 75;<br>(3) Has laboratory-confirmed Symptomatic COVID-19 (SARS-CoV-2 infection) as determined by polymerase chain reaction (PCR) assay in any specimen collected 200mmHg under oxygen inhalation.	Intervention 1: ARM 1 (Experimental): will receive continued standard of care therapy (as per the MOH protocol) together with a daily dose of one Gratisovir (Sofosbuvir) 400 mg tablet combined with one Daktavera (Daclatasvir) 60 mg table, on Day 1 through day 10. Intervention 2: ARM 2 (Active Comparator): will receive continued standard of care therapy (as the MOH protocol) together with a dose o…	Egypt	Egypt	yes	both	continued standard of care therapy (as the MOH protocol)	not declared
EUCTR2020-000982-18-NO	A clinical study to evaluate the efficacy of different anti-viral drugs in SARS-CoV-2 infected patients (COVID-19).	Oslo University Hospital	24/03/2020	www.clinicaltrialsregister.eu	Authorised	443	Inclusion criteria: <br>1. Adult patients, 18 years and above <br>2. Confirmed SARS-2-CoV-2 infection by PCR <br>3. Admitted to the hospital ward or the ICU <br>4. Subjects (or legally authorized representative) provides written informed consent prior to initiation of the study <br>5. No anticipated transfer within 72 hours to a non-study hospital <br> <br><br>Are the trial subjects under 18? no<…	<br>Trade Name: Plaquenil<br>Product Name: Plaquenil<br>Pharmaceutical Form: Film-coated tablet<br>INN or Proposed INN: hydroxychloroquine sulphate<br>CAS Number: 747-36-4<br>Other descriptive name: HYDROXYCHLOROQUINE SULFATE<br>Concentration unit: mg milligram(s)<br>Concentration type: equal<br>Concentration number: 200-<br><br>Product Name: Remdesivir<br>Pharmaceutical Form: Lyophilisate for so…	Norway	Norway	yes	comparator	Standard of care	not declared
EUCTR2020-001010-38-NO	NORWEGIAN CORONAVIRUS DISEASE 2019 [NO-COVID-19] STUDY: A TRIAL TO EVALUATE THE ANTIVIRAL EFFECT OF CHLOROQUINE IN ADULT PATIENTS WITH SARS-COV-2 INFECTION	Akershus University Hospital	16/03/2020	www.clinicaltrialsregister.eu	Authorised	200	Inclusion criteria: <br>1. Hospitalised <br>2. Adults 18 year or older <br>3. Moderately severe disease (NEWS score = 6) <br>4. SARS-CoV-2 positive nasopharyngeal swab <br>5. Signed informed consent must be obtained and documented according to ICH GCP, and national/local regulations. <br> <br><br>Are the trial subjects under 18? no<br>Number of subjects for this age range: <br>F.1.2 Adults (18-64…	<br>Trade Name: Plaquenil<br>Product Name: Plaquenil<br>Pharmaceutical Form: Film-coated tablet<br>INN or Proposed INN: hydroxychloroquine sulfate<br>CAS Number: 747-36-4<br>Other descriptive name: HYDROXYCHLOROQUINE SULFATE<br>Concentration unit: mg milligram(s)<br>Concentration type: equal<br>Concentration number: 200-<br><br>	Norway	Norway	yes	comparator	Standard of care	not declared
EUCTR2020-001113-21-GB	RANDOMISED EVALUATION OF COVID-19 THERAPY (RECOVERY)	University of Oxford	19/03/2020	www.clinicaltrialsregister.eu	Authorised	15000	Inclusion criteria: <br>Patients are eligible for the study if all of the following are true: <br><br>(i) Aged at least 18 years<br>(ii) Hospitalised<br>(iii) SARS-CoV-2 infection (suspected or confirmed)<br>(iv) No medical history that might, in the opinion of the attending clinician, put the patient at significant risk if he/she were to participate in the trial<br><br><br>In addition, if the at…	<br>Product Name: Hydroxychloroquine<br>Pharmaceutical Form: Coated tablet<br>INN or Proposed INN: Hydroxychloroquine<br>Concentration unit: mg milligram(s)<br>Concentration type: equal<br>Concentration number: 155-<br><br>Product Name: Azithromycin<br>Pharmaceutical Form: Coated tablet<br>INN or Proposed INN: Azithromycin<br>CAS Number: 83905-01-5<br><br>Product Name: Hydrocortisone<br>Pharmaceu…	United Kingdom	United Kingdom	yes	comparator	Standard of care	not declared
EUCTR2020-001160-28-ES	Tocilizumab plus Pembrolizumab in COVID-19	Medica Scientia Innovation Research S.L. (MEDSIR)	13/04/2020	www.clinicaltrialsregister.eu	Authorised	24	Inclusion criteria: <br>1. Informed consent form (ICF) prior to participation in any study-related activities.<br>2. Male or nonpregnant female patients = 18 years and = 80 years at the time of ICF.<br>3. Laboratory confirmed COVID-19 infection defined with a positive RT-PCR from any specimen and/or detection of SARS-CoV-2 immunoglobulin (Ig)M/IgG antibodies.<br>4. Diagnostic confirmation of pneu…	<br>Trade Name: KEYTRUDA<br>Pharmaceutical Form: Solution for infusion<br>INN or Proposed INN: Pembrolizumab<br>Current Sponsor code: MK3475<br>Concentration unit: mg milligram(s)<br>Concentration type: equal<br>Concentration number: 200-<br><br>Trade Name: RoActemra<br>Product Name: Tocilizumab<br>Pharmaceutical Form: Solution for infusion<br>INN or Proposed INN: TOCILIZUMAB<br>CAS Number: 37582…	Spain	Spain	yes	comparator	Standard care	not declared
EUCTR2020-001243-15-BE	Covid-19: A randomized, open-label, adaptive, proof-of- concept clinical trial of new antiviral drug candidates against SARS-CoV-2.	UZLeuven	27/03/2020	www.clinicaltrialsregister.eu	Not Recruiting	200	Inclusion criteria: <br>1. Subject (=18 years old) or legally authorized representative provides informed consent prior to initiation of any study procedures. When signed informed consent is not possible (e.g. due to restrictions to prevent viral transmission), verbal informed consent in the presence of a witness not related to the investigational research study will be obtained. <br>2. Subject (…	<br>Product Name: itraconazole<br>Pharmaceutical Form: Capsule, hard<br>INN or Proposed INN: ITRACONAZOLE<br>CAS Number: 84625-61-6<br><br>Product Name: itraconazole<br>Pharmaceutical Form: Oral solution<br>INN or Proposed INN: ITRACONAZOLE<br>CAS Number: 84625-61-6<br><br>	Belgium	Belgium	yes	comparator	Standard of care	not declared
EUCTR2020-001250-21-FR	COVID-19 - Epidemiology of SARS-CoV-2 and Mortality to Covid19 Disease upon Hydroxychloroquine and Azithromycin Therapy in French Cancer patients	GUSTAVE ROUSSY	24/03/2020	www.clinicaltrialsregister.eu	Authorised	1000	Inclusion criteria: <br>• All types of locally advanced and metastatic malignancy <br>• Male/female participants <br>• Age>18 y.o. <br>• Signed informed consent for participation in the study <br>• No restriction on Eastern Cooperative Oncology Group (ECOG)/World Health Organization (WHO) Performance Status <br>• Subject should not have received a prior systemic anti-viral treatment for Covid19 d…	<br>Trade Name: Plaquenil 200mg<br>Product Name: hydroxychloroquine<br>Pharmaceutical Form: Coated tablet<br><br>Trade Name: Azithromycine<br>Pharmaceutical Form: Coated tablet<br><br>	France	France	yes	comparator	standard treatment	not declared
EUCTR2020-001254-22-BE	Sargramostim in patients with acute hypoxic respiratory failure due to COVID-19	University Hospital Ghent	24/03/2020	www.clinicaltrialsregister.eu	Authorised	80	Inclusion criteria: <br> <br>- Recent (=2weeks prior to randomization) confident diagnosis of COVID-19 confirmed by antigen detection and/or PCR, and/or seroconversion or any other emerging and validated diagnostic test. <br>- In some patients, it may be impossible to get a confident laboratory confirmation of COVID-19 diagnosis after 24h of hospital admission because viral load is low and/or pro…	<br>Trade Name: Leukine<br>Product Name: Leukine<br>Pharmaceutical Form: Powder for nebuliser solution<br>INN or Proposed INN: SARGRAMOSTIM<br>CAS Number: 123774-72-1<br>Concentration unit: µg microgram(s)<br>Concentration type: equal<br>Concentration number: 250-<br><br>Trade Name: Leukine<br>Product Name: Leukine<br>Pharmaceutical Form: Powder for solution for infusion<br>INN or Proposed INN: S…	Belgium	Belgium	yes	comparator	standard treatment	not declared
EUCTR2020-001258-23-IT	COLCHICINE TO COUNTERACT INFLAMMATORY RESPONSE IN COVID-19 PNEUMONIA	AZIENDA OSPEDALIERO-UNIVERSITARIA DI PARMA	20/04/2020	www.clinicaltrialsregister.eu	Authorised	310	Inclusion criteria: <br>- Patients aged 18 years or above <br>- Belonging to the low- to intermediate-risk strata according to the criteria of the Emilia-Romagna Region, Italy (PG/2020/0240975 del 21 marzo 2020 “Protocollo terapeutico per la terapia antivirale per I pazienti con infezione da Covid19”, Scenario 2 and 3A, in a scale of increased levels of severity) and to the SIMIT guidelines (http…	<br>Trade Name: COLCHICINA<br>Product Name: COLCHICINA<br>Pharmaceutical Form: Tablet<br><br>	Italy	Italy	yes	comparator	SOC Standard of care	not declared
EUCTR2020-001262-11-ES	Clinical trial to assess the efficacy and safety of cyclosporin A treatment associated with standard treatment versus standard treatment only in hospitalized patients with confirmed coronavirus infection	Instituto de Investigación Sanitaria Fundación Jiménez Díaz	13/04/2020	www.clinicaltrialsregister.eu	Authorised	120	Inclusion criteria: <br>Patients must meet all of the following criteria to be included in the study:<br>1. Women and men over 18 years old<br>2. Clinical diagnosis of COVID19 infection to be subsequently confirmed by PCR or specific IgM isotype Ac (depending on the availability of diagnosis at the time of recruitment) and with admission criteria according to the protocol of action (see Annex 2 )…	<br>Pharmaceutical Form: Capsule, soft<br>INN or Proposed INN: CICLOSPORIN<br>CAS Number: 59865-13-3<br>Concentration unit: mg milligram(s)<br>Concentration type: equal<br>Concentration number: 50-<br><br>Pharmaceutical Form: Tablet<br>INN or Proposed INN: LOPINAVIR<br>CAS Number: 192725-17-0<br>Concentration unit: mg milligram(s)<br>Concentration type: equal<br>Concentration number: 200-<br><br>…	Spain	Spain	yes	both	standard treatment	not declared	saglasan za both		suglasan
EUCTR2020-001264-28-BG	A study to investigate whether the experimental medication IMU-838 is safe and effective when it is given to Covid-19 patients in addition to their normal treatment	Immunic AG	07/05/2020	www.clinicaltrialsregister.eu	Authorised	200	Inclusion criteria: <br>1. Male or female patients at least 18 years old (may be extended to include also children 12 years or older after the 1st interim analysis)<br>2. Admitted to the hospital or other medical in-patient treatment facility for treatment of COVID-19<br>The hospitalization needs to be for medical reasons (treatment of COVID-19 disease) and cannot be for social reasons or due to …	<br>Product Name: VIDOFLUDIMUS CALCIUM<br>Product Code: IMU-838<br>Pharmaceutical Form: Tablet<br>INN or Proposed INN: Vidofludimus calcium<br>CAS Number: 1354012-90-0<br>Current Sponsor code: IMU-838<br>Other descriptive name: VIDOFLUDIMUS CALCIUM<br>Concentration unit: mg/g milligram(s)/gram<br>Concentration type: equal<br>Concentration number: 22.5-<br>Pharmaceutical form of the placebo: Table…	United States;Serbia;Hungary;Greece;Bulgaria;Germany	Germany	yes	both	investigator’s choice of standard of care therapy (SoC) vs placebo plus SoC in the treatment of coronavirus disease 2019	not declared	Suglasan za sponzora	Germany	Slažem se
EUCTR2020-001270-29-GB	Hydroxychloroquine for COVID 19 in moderately to severely ill hospitalized patients	sanofi-aventis recherche & développement	30/03/2020	www.clinicaltrialsregister.eu	Not Recruiting	350	Inclusion criteria: <br>Participants must be hospitalized with illness consistent with COVID-19 pneumonia by chest imaging and/or clinical examination and with moderate to severe disease <br>Laboratory-confirmed SARS-CoV-2 infection <br>Onset of COVID-19 symptoms within 2 weeks before randomization <br>Women of childbearing potential must have a negative highly sensitive <br>pregnancy test at scr…	<br>Trade Name: PLAQUENIL 200 mg, comprimé pelliculé<br>Product Code: SAR390530<br>Pharmaceutical Form: Tablet<br>CAS Number: 747-36-4<br>Current Sponsor code: SAR321068<br>Other descriptive name: HYDROXYCHLOROQUINE SULFATE<br>Concentration unit: mg milligram(s)<br>Concentration type: equal<br>Concentration number: 200-<br><br>	France;Hungary;Czech Republic;Denmark;Germany;United Kingdom	France	yes	both	Evaluate the effect of hydroxychloroquine (HCQ) + standard of care as compared to standard of care only on oxygen saturation/fraction of inspired oxygen (SpO2/FiO2) ratio in adult patients hospitalized with moderate to severe Coronavirus Disease 2019 (COVID-19)	1	Suglasan za sponzora	France	Slažem se	Oxygen	N/A	N/A	N/A
EUCTR2020-001290-74-ES	Efficacy and safety of sarilumab in the early treament of hospitalized patients with mild-moderate neumonia and COVID19 infection versus standard of care	Consorci Parc de Salut Mar (PSMAR)	13/04/2020	www.clinicaltrialsregister.eu	Authorised	216	Inclusion criteria: <br>- more than18 years<br>- diagnostic confirmation of COVID19 infection (PCR) and radiological diagnosis of pneumonia<br>- MEWS less than 3 and CURB 65 less than or equal to 1, IL6 greater than or equal to 20 pg / mL.<br>Are the trial subjects under 18? no<br>Number of subjects for this age range: <br>F.1.2 Adults (18-64 years) yes<br>F.1.2.1 Number of subjects for this age …	<br>Trade Name: Kevzara<br>Product Name: Kevzara<br>Product Code: 1171196003<br>Pharmaceutical Form: Solution for injection<br>INN or Proposed INN: SARILUMAB<br>Other descriptive name: EU/1/17/1196/012<br>Concentration unit: mg milligram(s)<br>Concentration type: equal<br>Concentration number: 200-<br><br>Trade Name: Azitromicina<br>Product Name: Azitromicina<br>Pharmaceutical Form: Tablet<br>INN…	Spain	Spain	yes	both	standard treatment	not declared
EUCTR2020-001301-23-FR	Efficacy of Addition of Naproxen for COVID-19 Infection / Enacovid Study	Assistance Publique - Hôpitaux de Paris	26/03/2020	www.clinicaltrialsregister.eu	Authorised	584	Inclusion criteria: <br>• COVID-19 infected patient <br>• Age 18 years or older <br>• Presence of pneumonia <br>• PaO2/FiO2 < 300 mm Hg or SpO2 < 93% in air ambient or need to supplementary oxygen administration in order to maintain SpO2 range in [94-98%] or lung infiltrates > 50% <br>• Medical insurance<br>Are the trial subjects under 18? no<br>Number of subjects for this age range: <br>F.1.2 Ad…	<br>Pharmaceutical Form: Tablet<br>INN or Proposed INN: NAPROXEN<br>Other descriptive name: NAPROXEN<br>Concentration unit: mg milligram(s)<br>Concentration type: equal<br>Concentration number: 250-<br><br>	France	France	yes	both	standard of care	not declared
EUCTR2020-001307-16-ES	Efficacy and Safety of corticoids in patients with adult respiratory distress syndrome (ARDS) secondary to coronavirus infection.	Fundación para la Investigación Biomédica Hospital Ramón y Cajal	08/04/2020	www.clinicaltrialsregister.eu	Authorised	104	Inclusion criteria: <br>1. Diagnosis of SARS-CoV-2 by testing the polymerase chain reaction performed on a respiratory sample;<br>2. Pneumonia confirmed by radiological imaging test;<br>3. ARDS Criteria:<br> (i) bilateral infiltrates;<br> (ii) PO2/FiO2 <300 mmHg; And<br> (iii) reasonable clinical exclusion of heart cause (requires all).<br>4. Verbal consent of the patient.<br>Are the trial subjec…	<br>Trade Name: Solu-Moderín 1 g polvo y disolvente para solución inyectable<br>Pharmaceutical Form: Powder and solvent for solution for injection/infusion<br>INN or Proposed INN: Metilprednisolona (como succinato de sodio)<br>CAS Number: 2375-03-3<br>Current Sponsor code: Pfizer, SL<br>Other descriptive name: METHYLPREDNISOLONE SODIUM HEMISUCCINATE<br>Concentration unit: g gram(s)<br>Concentrati…	Spain	Spain	yes	both	Main objective of the trial: To evaluate the efficacy of methylprednisolone treatment, added to the standard treatment, in patients with ARDS secondary tp SARS-CoV-2 .	not declared	saglasan za both		suglasan
EUCTR2020-001335-28-NL	A phase II/III study of IFX-1 in patients with severe COVID-19 Pneumonia	InflaRx GmbH	27/03/2020	www.clinicaltrialsregister.eu	Authorised	390	Inclusion criteria: <br>Phase II <br>1. At least 18 years of age or older <br>2. Clinically evident or otherwise confirmed severe pneumonia as evidenced by at least one of the following criteria: <br>3. Chest X-ray or computed tomography (CT) scan or magnetic resonance imaging (MRI) with pulmonary infiltrates consistent with pneumonia <br>4. Clinical history in past 14 days of newly developed sev…	<br>Product Name: IFX-1<br>Product Code: vilobelimab<br>Pharmaceutical Form: Concentrate for solution for infusion<br>INN or Proposed INN: IFX-1<br>CAS Number: 2250440-41-4<br>Current Sponsor code: IFX-1<br>Other descriptive name: vilobelimab<br>Concentration unit: mg/ml milligram(s)/millilitre<br>Concentration type: equal<br>Concentration number: 10-<br>Pharmaceutical form of the placebo: Concen…	United States;Mexico;Brazil;Peru;South Africa;Russian Federation;Germany;Netherlands;India	germany	yes	comparator	Best Supportive Care / Standard of Care	not declared	nalazim samo da je SoC komparator		nije jasno napisano, čudi me da nisu davali SoC kontrolnoj skupini.
EUCTR2020-001367-88-DK	Efficacy and safety of novel treatment options for adults with COVID-19 pneumonia	Department of Infectious diseases	01/04/2020	www.clinicaltrialsregister.eu	Not Recruiting	1500	Inclusion criteria: <br>? =18 years of age<br>? Confirmed COVID-19 infection per WHO criteria / presence of SARS-CoV-2 nucleic acid by polymerase chain reaction (PCR)<br>? Evidence of pneumonia given by at least one of the following:<br>? SpO2 =93% on ambient air or PaO2/FiO2 <300 mmHg/40 kPa <br>? Radiographic findings compatible with COVID-19 pneumonia<br>? Onset of first experienced symptom, d…	<br>Trade Name: Plaquenil<br>Product Name: Plaquenil<br>Pharmaceutical Form: Tablet<br>CAS Number: 747-36-4<br>Other descriptive name: HYDROXYCHLOROQUINE SULFATE<br>Concentration unit: mg milligram(s)<br>Concentration type: equal<br>Concentration number: 200-<br>Pharmaceutical form of the placebo: Tablet<br>Route of administration of the placebo: Oral use<br><br>Trade Name: Olumiant<br>Product Na…	Denmark	Denmark	yes	both	The aim of this study is to evaluate the efficacy and safety of convalescent anti-SARS-CoV-2 plasma, hydroxychloroquine, sarilumab and baricitinib compared with placebo in combination with standard of care (SOC) for the treatment of moderate-to-severe COVID-19 pneumonia on the basis of the composite endpoint: All-cause mortality or need of invasive mechanical ventilation up to 28 days.	not declared
EUCTR2020-001373-70-FR	Study comparing the efficacy of a chloroquine analog (GNS561), anti PD-1 (nivolumab) and anti-interleukine-6 receptor (tocilizumab) versus standard of care in advanced or metastatic cancer patients with SARS-CoV-2 (COVID-19) infection	Centre Léon Bérard	29/03/2020	www.clinicaltrialsregister.eu	Authorised	273	Inclusion criteria: <br>I1. Age 18 or older at the time of enrolment. <br>I2. Histologically or cytologically confirmed diagnosis of advanced or metastatic hematological or solid tumor (hematological or solid tumor, any type and any localization). <br>I3. Documented diagnosis of COVID-19 (diagnostic test performed in a certified laboratory) or symptoms of COVID-19 associated with radiological sig…	<br>Product Name: GNS561<br>Pharmaceutical Form: Capsule, hard<br>INN or Proposed INN: Not available<br>CAS Number: 1914148-72-3<br>Current Sponsor code: GNS561<br>Concentration unit: mg milligram(s)<br>Concentration type: range<br>Concentration number: 50 - 200-<br><br>Trade Name: Opdivo<br>Product Name: Nivolumab<br>Pharmaceutical Form: Solution for injection<br>INN or Proposed INN: NIVOLUMAB<b…	France	France	yes	comparator	IMMUNONCOVID-20 : A prospective, controlled, randomized, multicenter study to compare the efficacy of a chloroquine analog (GNS561), anti PD-1 (nivolumab) and anti-interleukine-6 receptor (tocilizumab) versus standard of care in advanced or metastatic cancer patients with SARS-CoV-2 (COVID-19) infection	not declared	saglasan za control		suglasan
EUCTR2020-001390-76-IT	A phase 3, randomized, open-labeled, multi-center study comparing clinical efficacy and safety of intravenous sarilumab plus standard of care compared to standard of care, in the treatment of patients with severe COVID-19 pneumonia .	ISTITUTO NAZIONALE PER LE MALATTIE INFETTIVE "LAZZARO SPALLANZANI"	24/06/2020	www.clinicaltrialsregister.eu	Authorised	171	Inclusion criteria: <br>Inclusion criteria:<br>1. Age = 18 years<br>2. Signed informed consent provided by the patient, or by the patient’s legally authorized representative(s), as applicable. Orally provisions could be considered in emergency conditions if deemed necessary by the investigator (signature of the informed consent will occur if and as soon as clinical conditions improve). <br>3. Vir…	<br>Trade Name: sarilumab<br>Product Name: sarilumab<br>Product Code: [-]<br>Pharmaceutical Form: Solution for injection<br>INN or Proposed INN: sarilumab<br>CAS Number: 1189541-98-7<br>Current Sponsor code: -<br>Concentration unit: mg milligram(s)<br>Concentration type: equal<br>Concentration number: 400-<br><br>	Italy	Italy	yes	both	A phase 3, randomized, open-labeled, multi-center study comparing clinical efficacy and safety of intravenous sarilumab plus standard of care compared to standard of care, in the treatment of patients with severe COVID-19 pneumonia	not declared
EUCTR2020-001409-21-ES	DEFIBROTIDE AS PREVENTION AND TREATMENT OF RESPIRATORY DISTRESS AND CYTOKINE RELEASE SYNDROME OF COVID-19	FFIS	03/04/2020	www.clinicaltrialsregister.eu	Authorised	120	Inclusion criteria: <br>? Patients of both sexes with an age greater than or equal to 18 years.<br>? Patients with a diagnosis of SARS-CoV-2 infection confirmed by RT-PCR.<br>? Patients with grade 4, 5 or 6 clinical status according to the WHO classification.<br>- Grade 4: Hospitalized patients requiring oxygen therapy.<br>- Grade 5: Hospitalized patients requiring high-flow oxygen therapy, non-i…	<br>Trade Name: DEFITELIO<br>Product Name: DEFITELIO<br>Pharmaceutical Form: Solution for infusion<br>INN or Proposed INN: DEFIBROTIDE<br>CAS Number: 83712-60-1<br>Concentration unit: mg/kg milligram(s)/kilogram<br>Concentration type: equal<br>Concentration number: 25-<br>Pharmaceutical form of the placebo: Solution for infusion<br>Route of administration of the placebo: Intravenous use<br><br>	Spain	Spain	yes	comparator	Comparator description: conventional treatment	not declared	saglasan za control		suglasan
EUCTR2020-001420-34-DK	Senicapoc treatment of COVID-19 positive patients in intensive care	Aarhus University	01/04/2020	www.clinicaltrialsregister.eu	Authorised	46	Inclusion criteria: <br>1) COVID-19<br>2) Age =18 years<br>3) Respiratory insufficiency<br>4) ICU admission<br><br>COVID-19 will be defined as a positive polymerase chain reaction (PCR)<br>test for SARS-CoV-2, either from a nasal or throat swab or from tracheal<br>suctioning, within the last 14 days prior to ICU admission. Respiratory<br>insufficiency will be defined as a need for supplemental ox…	<br>Product Name: Senicapoc<br>Pharmaceutical Form: Tablet<br>INN or Proposed INN: senicapoc<br>CAS Number: 289656-45-7<br>Other descriptive name: SENICAPOC<br>Concentration unit: mg milligram(s)<br>Concentration type: equal<br>Concentration number: 10-<br><br>	Denmark	Denmark	yes	comparator	Standard treatment	not declared
EUCTR2020-001435-27-FR	Home treatment of elderly patients with symptomatic SARS-CoV-2 infection (COVID-19) : a multiarm, multi-stage (MAMS) randomized trial to assess the efficacy and safety of several experimental treatments to reduce the risk of hospitalization or death (COVERAGE trial)	CENTRE HOSPITALIER UNIVERSITAIRE DE BORDEAUX, ETABLISSEMENT PUBLIC	01/04/2020	www.clinicaltrialsregister.eu	Authorised	845	Inclusion criteria: <br>? Positive SARS-CoV-2 test on nasopharyngeal swab<br>? Onset of symptoms < 5 days prior to nasopharyngeal swabbing<br>? Age = 60 years old<br>? Valid, ambulatory person, fully capable of understanding the challenges of the trial<br>? No hospitalization criteria according to current recommendations<br>? Signed informed consent<br>? Covered by Health Insurance<br><br>Are the…	<br>Trade Name: Imatinib Teva 400 mg<br>Pharmaceutical Form: Tablet<br>INN or Proposed INN: IMATINIB<br>CAS Number: 152459-95-5<br>Other descriptive name: IMATINIB<br>Concentration unit: mg milligram(s)<br>Concentration type: equal<br>Concentration number: 400-<br><br>Trade Name: AVIGAN 200mg<br>Pharmaceutical Form: Tablet<br>INN or Proposed INN: FAVIPIRAVIR<br>Other descriptive name: FAVIPIRAVIR…	France	France	yes	comparator	The main objective of this trial is To estimate the efficacy of several specific experimental treatments, compared to standard car	not declared
EUCTR2020-001437-12-ES	Random, controlled, open, one-site clinical trial in adult patients with COVID-19 severe pneumonia treated with immunomodulatory drugs	Fundació Hospital Universitari Vall d'Hebron - Institut de Recerca (VHIR)	13/04/2020	www.clinicaltrialsregister.eu	Authorised	290	Inclusion criteria: <br>1. Age 18-80 years<br>2. Severe COVID-19 pneumonia definied as:<br>- Nasnopharyngeal smear SARS-CoV-2 PCR positive<br>- Pulmonary infiltrates by simple X-ray (or other technique) compatible with pneumonia<br>- One or more of the following criteria:<br>o Room air oxygen saturation <= 94% measured by pulse oximeter<br>o Pa:FiO2 (partial pressure O2/fraction of inspired O2) <…	<br>Trade Name: Sandimmun<br>Pharmaceutical Form: Concentrate for solution for infusion<br>INN or Proposed INN: CICLOSPORIN<br>CAS Number: 59865-13-3<br>Concentration unit: mg/kg milligram(s)/kilogram<br>Concentration type: range<br>Concentration number: 10-15<br><br>Trade Name: RoActemra<br>Product Name: RoActemra<br>Pharmaceutical Form: Concentrate for solution for infusion<br>INN or Proposed I…	Spain	Spain	yes	both	administered in addition to standard treatment	not declared
EUCTR2020-001445-39-ES	CLINICAL TRIAL TO EVALUATE METHYLPREDNISOLONE PULSES AND TACROLIMUS IN HOSPITALIZED PATIENTS WITH SEVERE PNEUMONIA SECONDARY TO COVID-19 (TACROVID)	Dr. Xavier Solanich Moreno. Servei Medicina Interna. Hospital de Bellvitge	03/04/2020	www.clinicaltrialsregister.eu	Not Recruiting	84	Inclusion criteria: <br>Inclusion criteria: <br><br>Patients admitted to the HUB with COVID-19 infection confirmed by fluorescent RT-PCR who meet all of the following criteria: <br>1 New-onset radiological infiltrates (either by plain chest radiography, computed tomography or chest ultrasound) attributed to COVID-19, <br>2. Respiratory failure (PaO2/FiO2 < 300 or satO2/FiO2 < 220) attributed to 1…	<br>Product Name: Metilprednisolona<br>Pharmaceutical Form: Tablet<br>INN or Proposed INN: METHYLPREDNISOLONE<br>Other descriptive name: METHYLPREDNISOLONE<br>Concentration unit: mg milligram(s)<br>Concentration type: range<br>Concentration number: 20-125<br><br>Trade Name: Modigraf<br>Pharmaceutical Form: Powder for oral suspension<br>INN or Proposed INN: TACROLIMUS<br>CAS Number: 104987-11-3<br…	Spain	Spain	yes	comparator	antiviral standard treatment	not declared	comparator		suglasan
EUCTR2020-001449-38-GB	A Randomised Controlled Trial of Early Intervention in Patients HospItalised with COVID-19: Favipiravir verses HydroxycholorquiNe & Azithromycin & Zinc vErsEs Standard CaRe	Chelsea and Westminster Hospital NHS Foundation Trust	17/04/2020	www.clinicaltrialsregister.eu	Authorised	450	Inclusion criteria: <br>he participant may enter the study if the following apply:<br>1. Adult participants: Signed informed consent<br>2. New admission to hospital for period expected to last = 1 night<br>3. Suspected or confirmed COVID-19 infection<br>Patients are suspected of COVID-19 infection if they have one of the following:<br>· Influenza like illness (fever =37.8°C and at least one of th…	<br>Product Name: Favipiravir<br>Pharmaceutical Form: <br>INN or Proposed INN: Favipiravir<br>CAS Number: 259793-96-9<br><br>Product Name: Hydroxychloroquine<br>Pharmaceutical Form: <br>INN or Proposed INN: Hydroxychloroquine<br>CAS Number: 118-42-3<br><br>Product Name: Azithromycin<br>Pharmaceutical Form: Film-coated tablet<br>INN or Proposed INN: Azithromycin<br>CAS Number: 83905-01-5<br><br>	United Kingdom	United Kingdom	yes	both	Current UK standard of care for COVID-19 infection	not declared
EUCTR2020-001549-38-DE	An international randomized trial of additional treatments for COVID-19 in hospitalized patients who are all receiving the local standard of care - WHO-SOLIDARITY-GERMANY	Gesundheit Nord gGmbH	06/04/2020	www.clinicaltrialsregister.eu	Authorised	800	Inclusion criteria: <br>• Patients 18 years and older <br>• SARS-CoV-2 infection confirmed by PCR in any specimen < 72 hours prior to randomization<br>• Admitted to the hospital ward or the ICU due to COVID-19<br>• SpO2 = 94% on room air OR oxygen demand OR breathing support<br>• Written informed consent obtained <br>Are the trial subjects under 18? no<br>Number of subjects for this age range: <b…	<br>Pharmaceutical Form: Film-coated tablet<br>INN or Proposed INN: LOPINAVIR<br>CAS Number: 192725-17-0<br>Concentration unit: mg milligram(s)<br>Concentration type: equal<br>Concentration number: 200-<br>INN or Proposed INN: RITONAVIR<br>CAS Number: 155213-67-5<br>Concentration unit: mg milligram(s)<br>Concentration type: equal<br>Concentration number: 50-<br><br>Pharmaceutical Form: Injection<…	Germany	Germany	yes	both	An international randomized trial of additional treatments for COVID-19 in hospitalized patients who are all receiving the local standard of care - WHO-SOLIDARITY-GERMANY	not declared
EUCTR2020-001558-23-IT	Hydroxychloroquine sulfate early administration in symptomatic out of hospital COVID-19 positive patients. Hydro-Stop-COVID19 Trial	ASUR (Azienda Sanitaria Unica Regionale) Marche	26/06/2020	www.clinicaltrialsregister.eu	Authorised	216	Inclusion criteria: <br>1. Patients with SARS-CoV-2 infection in a nasopharyngeal sample, with diagnosis, carried out in a centralized core-lab.<br>2. Patients confined at home because their clinical picture was judged by the local Health authorities not severe enough to require hospitalization. <br>3. Patients agree to maintain seclusion at home up to viral negativization of the nasopharyngeal t…	<br>Trade Name: Plaquenil<br>Product Name: PLAQUENIL<br>Product Code: [P01BA02]<br>Pharmaceutical Form: Capsule, hard<br>INN or Proposed INN: IDROSSICLOROCHINA SOLFATO<br>Current Sponsor code: 1<br>Concentration unit: mg milligram(s)<br>Concentration type: up to<br>Concentration number: 800-<br><br>	Italy	Italy	yes	comparator	Standard therapy	not declared	comparator		suglasan
EUCTR2020-001618-39-ES	Study to evaluate the efficacy and tolerability of treatment with vafidemstat in combination with standard of care treatment to prevent Acute Respiratory Distress Syndrome in adult severely ill patients with COVID-19.	Oryzon Genomics S. A.	27/04/2020	www.clinicaltrialsregister.eu	Authorised	40	Inclusion criteria: <br>1) Adult, age >=18 years<br>2) Laboratory (RT-PCR) confirmed 2019-nCoV infection in throat swab and/or sputum and/or lower respiratory tract samples, no more than 72h before randomization to study treatment <br>3) Patients admitted to hospital ward and at risk of ADRS or respiratory failure which will require mechanical ventilation<br>4) Severity of symptoms 3-4 according …	<br>Product Name: Vafidemstat<br>Product Code: ORY-2001<br>Pharmaceutical Form: Capsule, hard<br>INN or Proposed INN: VAFIDEMSTAT<br>CAS Number: 1357247-95-0<br>Concentration unit: mg milligram(s)<br>Concentration type: range<br>Concentration number: 1.2-2.4<br><br>	Spain	Spain	yes	both	zed, open–label study to evaluate the efficacy and tolerability of treatment with vafidemstat in combination with standard of care treatment to prevent Acute Respiratory Distress Syndrome (ARDS) in adult severely ill patients with COVID-19.	not declared
EUCTR2020-001634-36-ES	Randomized open pilot study to evaluate the efficacy of subcutaneous sarilumab in patients with moderate-severe COVID-19 infection.	Rosario García de Vicuña	13/04/2020	www.clinicaltrialsregister.eu	Authorised	30	Inclusion criteria: <br>1. Age> 18 years <br>2. COVID-19 positive documented by PCR <br>3. Documented interstitial pneumonia requiring admission and at least two of the following parameters: <br>a. Fever = 37.8ºC in ear <br>b. IL-6 in serum = 25 ng / mL (in the absence of a previous dose of prednisone or equivalent> 1 mg / kg) or PCR> 5mg / dL <br>c. Lymphocytes <600 mm3 <br>d. Ferritin> 300 mcg …	<br>Trade Name: Kevzara<br>Pharmaceutical Form: Solution for injection in pre-filled syringe<br>INN or Proposed INN: SARILUMAB<br>CAS Number: 1189541-98-7<br>Concentration unit: mg milligram(s)<br>Concentration type: range<br>Concentration number: 150-200<br><br>	Spain	Spain	yes	unclear	-To evaluate the efficacy of the early administration of sarilumab subcutaneously in patients with moderate-severe COVID-19 infection in early stages compared to the current treatment standard.	not declared	ostavio bi unclear		suglasan
EUCTR2020-001635-27-FR	Evaluation of a combination of Masitinib and Isoquercetin in the Treatment of Hospitalized COVID-19 Patients.	AB Science	06/04/2020	www.clinicaltrialsregister.eu	Authorised	450	Inclusion criteria: <br>Participants are eligible to be included in the study only if all of the following criteria apply:<br>1. Has laboratory-confirmed SARS-CoV-2 infection as determined by PCR, or other commercial or public health assay in any specimen < 72 hours prior to randomization.<br>2. Hospitalized patients<br>3. Patients not requiring ICU at admission with moderate and severe pneumopat…	<br>Product Name: Masitinib<br>Product Code: AB1010<br>Pharmaceutical Form: Film-coated tablet<br>INN or Proposed INN: Masitinib mesilate<br>CAS Number: 790299-79-5<br>Current Sponsor code: AB1010<br>Concentration unit: mg milligram(s)<br>Concentration type: equal<br>Concentration number: 100-<br><br>Product Name: Masitinib<br>Product Code: AB1010<br>Pharmaceutical Form: Film-coated tablet<br>INN…	France	France	yes	both	A Phase 2, Randomized, Open-label Clinical Trial comparing the Safety and Efficacy of Hydroxychloroquine, and Standard of Care to a Combination of Masitinib, Isoquercetin, and Standard of Care for the Treatment of Hospitalized Moderate and Severe COVID-19 Patients.	not declared
EUCTR2020-001643-13-GB	A randomised double-blind placebo-controlled trial of Brensocatib (INS1007) in patients with severe COVID-19	University of Dundee	29/04/2020	www.clinicaltrialsregister.eu	Authorised	300	Inclusion criteria: <br>• Male or female<br>• =16 years of age<br>• SARS-CoV-2infection (clinically suspected+ or laboratory confirmed*).<br>• Admitted to hospital as in-patient less than 96 hours prior to randomisation^<br>• Illness of any duration, and at least one of the following:<br>o Radiographic infiltrates by imaging (e.g. chest x-ray, computed tomography (CT) scan) <br>OR<br>o Evidence o…	<br>Product Name: Brensocatib<br>Product Code: INS1007<br>Pharmaceutical Form: Film-coated tablet<br>INN or Proposed INN: Brensocatib<br>CAS Number: 1802148-05-5<br>Current Sponsor code: INS1007<br>Other descriptive name: AZD7986<br>Concentration unit: mg milligram(s)<br>Concentration type: equal<br>Concentration number: 25-<br>Pharmaceutical form of the placebo: Film-coated tablet<br>Route of ad…	United Kingdom	United Kingdom	yes	both	placebo on top of standard care in adult patients hospitalized with COVID-19	not declared
EUCTR2020-001645-40-IT	Reparixin in COVID-19 pneumonia	DOMPé FARMACEUTICI S.P.A.	22/09/2020	www.clinicaltrialsregister.eu	Authorised	159	Inclusion criteria: <br>- Phase 2 Inclusion Criteria:<br>1. Age 18 to 90.<br>2. Confirmed COVID-19 diagnosis<br>3. At least one of the following: 1. Respiratory distress, RR => 30 breaths/min without oxygen; 2. Partial arterial oxygen pressure (PaO2) / Fraction of inspiration O2 (FiO2) >100 <300mmHg (1mmHg = 0.133kPa).<br>4. Chest imaging confirms lung involvement and inflammation.<br>5. Inflamma…	<br>Product Name: Reparixin<br>Product Code: [DF1681Y]<br>Pharmaceutical Form: Concentrate for solution for injection/infusion<br>INN or Proposed INN: REPARIXIN<br>CAS Number: 266359-83-5<br>Current Sponsor code: DF1681Y<br>Concentration unit: mg/ml milligram(s)/millilitre<br>Concentration type: equal<br>Concentration number: 33-<br><br>Product Name: Reparixin<br>Product Code: [DF1681Y]<br>Pharma…	Italy	Italy	yes	both	alutare efficacia e sicurezza di Reparixin rispetto alla terapia standard in pazienti adulti con polmonite da COVID-19.	not declared
EUCTR2020-001671-32-ES	A clinical trial to investigate the efficacy and safety of a new compound for the treatment of COVID-19, called BDB-001. Patients in the trial will be randomly allocated to either the new treatment or the conventional treatment and will be aware of which treatment they are receiving	Staidson (Beijing) Biopharmaceutical Co., Ltd. and Beijing Defengrui Biological Technology Co., Ltd.	31/05/2020	www.clinicaltrialsregister.eu	Authorised	60	Inclusion criteria: <br>1. Age: 18-80 years old; Gender: male and/or female.<br>2. Subject with confirmed severe COVID-19 in less than 5 days who meets any of the following criteria:<br> a. Respiratory distress, RR =30 times/min<br> b. In resting state, finger oxygen saturation =93%<br> c. Oxygenation Index (PaO2/FiO2)=300 mmHg (1 mmHg = 0.133kpa) in supine position<br> d. Pulmonary imaging shows…	<br>Product Name: BDB-001<br>Product Code: BDB-001<br>Pharmaceutical Form: Solution for infusion in administration system<br>INN or Proposed INN: not available<br>Current Sponsor code: BDB-001<br>Other descriptive name: Anti-C5AR1 IgG1 human monoclonal antibody<br>Concentration unit: mg/ml milligram(s)/millilitre<br>Concentration type: equal<br>Concentration number: 100-<br><br>	Spain	Spain	yes	comparator	Patients in the trial will be randomly allocated to either the new treatment or the conventional treatment and will be aware of which treatment they are receiving	not declared	saglasan za control		suglasan
EUCTR2020-001673-75-GB	Phase 2/3 study of ABX464, once daily oral capsule, in high risk patients infected by SARS-CoV-2 prior to respiratory distress.	ABIVAX	04/06/2020	www.clinicaltrialsregister.eu	Authorised	1034	Inclusion criteria: <br>A patient will be eligible to participate in this study if ALL the following criteria are met:<br>1. Adult (= 18 years old) men or women hospitalized or not hospitalized, diagnosed<br>for SARS-CoV-2 infection by PCR (within 48 hours prior to randomization), with at least one associated risk factor. Considered risk factors are:<br>• Age = 65 years<br>• Obesity defined as BM…	<br>Product Code: ABX464<br>Pharmaceutical Form: Capsule, hard<br>INN or Proposed INN: ABX464<br>Current Sponsor code: ABX464<br>Other descriptive name: ABX464<br>Concentration unit: mg milligram(s)<br>Concentration type: equal<br>Concentration number: 50-<br>Pharmaceutical form of the placebo: Capsule, hard<br>Route of administration of the placebo: Oral use<br><br>	France;Mexico;Spain;Brazil;Belgium;Peru;Chile;Germany;Italy;United Kingdom	france	yes	comparator	Secondary objectives of the trial: Evaluate the proportion of patients requiring hospitalization compared to the {Standard of care + placebo} group	not declared	ovo je cisti comparator		Nisam siguran. Nppr navodi da će obe grupe imati assisted ventilation ili oxygen supplementation.
EUCTR2020-001684-89-GB	A clinical trial to gather information on the safety and effectiveness of drugs in patients with the COVID-19 infection, that could be used in larger trials.	University of Birmingham	17/04/2020	www.clinicaltrialsregister.eu	Authorised	168	Inclusion criteria: <br>1) Hospitalised adult (=16 yrs) patients with a laboratory-confirmed diagnosis of SARS-CoV-2 pneumonia (confirmed by reverse transcription polymerase chain reaction [RT-PCR] assay and chest X-ray) <br>2) Oxygen saturation (SaO2) of =94% while breathing ambient air or a ratio of the partial pressure of Oxygen (PaO2) to the fraction of inspired oxygen (FiO2) (PaO2:FiO2) = 30…	<br>Trade Name: Mylotarg<br>Product Name: Mylotarg<br>Pharmaceutical Form: Powder for concentrate for solution for infusion<br>INN or Proposed INN: Gemtuzumab ozogamicin<br>CAS Number: 220578-59-6<br>Concentration unit: mg milligram(s)<br>Concentration type: equal<br>Concentration number: 5-<br><br>Product Name: Namilumab<br>Pharmaceutical Form: <br>INN or Proposed INN: Namilumab<br>Other descrip…	United Kingdom	United Kingdom	yes	comparator	Usual Care - Control	not declared
EUCTR2020-001696-32-ES	Efficacy and safety study of IVIG in hospitalized subjects with COVID-19	Instituto Grifols, S.A	08/05/2020	www.clinicaltrialsregister.eu	Authorised	100	Inclusion criteria: <br>1.Hospitalized male or female patient = 18 years of age at time of Screening who is being treated for COVID-19. <br>2.Has laboratory-confirmed novel coronavirus (SARS-CoV-2) infection as determined by qualitative PCR (reverse transcriptase [RT]-PCR), or other commercial or public health assay in any specimen <72 hours prior to randomization. <br>3.COVID-19 illness (symptom…	<br>Trade Name: Flebogamma 5% DIF<br>Pharmaceutical Form: Solution for infusion<br>INN or Proposed INN: Human normal immunoglobulin (IVIg)<br>Other descriptive name: HUMAN NORMAL IMMUNOGLOBULIN (IV)<br>Concentration unit: mg/ml milligram(s)/millilitre<br>Concentration type: equal<br>Concentration number: 50-<br><br>Trade Name: Flebogamma 10% DIF<br>Pharmaceutical Form: Solution for infusion<br>IN…	Spain	Spain	yes	both	tandard Medical Treatment (SMT)	not declared
EUCTR2020-001700-42-FR	Efficacy of captopril in Covid-19 patients suffering of pneumonia	ASSISTANCE PUBLIQUE - HOPITAUX DE PARIS (AP-HP)	11/04/2020	www.clinicaltrialsregister.eu	Authorised	230	Inclusion criteria: <br>1- Hospitalization for acute respiratory failure requiring oxygen administration =3L/mn<br>2- Age > 18 years or older<br>3- Presence of pneumonia<br>4- PCR SARS-CoV-2 positive in any biological sample in the last 7 days<br>5- Patient affiliated to social security regime<br>6- Written informed consent provided by the patient or alternatively by next-of-kin, or in emergency …	<br>Product Name: CAPTOPRIL<br>Pharmaceutical Form: Concentrate for nebuliser solution<br><br>	France	France	yes	both	standard of care	not declared
EUCTR2020-001723-13-FR	A randomized trial of efficacy and safety of an early OUTpatient treatment of COVID-19 in patients with risk factor for poor outcome : a strategy to prevent hospitalization : OUTCOV Study	GROUPE HOSPITALIER PARIS SAINT-JOSEPH	08/04/2020	www.clinicaltrialsregister.eu	Authorised	640	Inclusion criteria: <br>1) Either more than 50 years of age with at least comorbidity (hypertension, diabetes, obesity, cancer, chronic renal disease, immunodeficiency) OR more than 70 years of age with or without comorbidity<br>2) Laboratory proved infection by COVID-19 or radiological sign highly suggestive of COVID-19<br>3) Respiratory symptoms (cough, chest discomfort, dyspnea)<br>4) Affiliat…	<br>Trade Name: PLAQUENIL 200 MG CPR<br>Pharmaceutical Form: Tablet<br><br>Trade Name: KALETRA 200MG/50MG CPR<br>Pharmaceutical Form: Tablet<br>INN or Proposed INN: LOPINAVIR<br>CAS Number: 192725-17-0<br>Current Sponsor code: LOPINAVIR<br>Other descriptive name: LOPINAVIR<br>Concentration unit: mg milligram(s)<br>Concentration type: equal<br>Concentration number: 200-<br>INN or Proposed INN: RIT…	France	France	yes	both	Each IMP tested will be combined to the standard of care and compared to the standard of care alone	not declared
EUCTR2020-001734-36-FR	Efficacy and safety of ANAkinra during Adult « COVID-19 » with Aggravating respiratory symptoms: a multicenter open-label controlled randomized trial	CHRU de TOURS	15/04/2020	www.clinicaltrialsregister.eu	Authorised	240	Inclusion criteria: <br>- Male or female= 18 years of age<br>- Written informed consent of the patient or a proxy <br>- Ability for participant to comply with the requirements of the study<br>- Hospitalized patient with COVID-19 defined as<br>• Positive SARS-CoV2 RT-PCR<br>• Or typical COVID-19 Radiographic infiltrates on the CT scan (peripheral ground glass without lung cavitation, lymphadenopat…	<br>Trade Name: Kineret<br>Product Name: Kineret<br>Pharmaceutical Form: Injection<br><br>	France	France	yes	both	optimized Standard of Care (oSOC	not declared
EUCTR2020-001736-95-GB	A Phase 2 Study for the Treatment of COVID 19 in Hospitalised Patients	University Hospital Southampton NHS Foundation Trust	23/04/2020	www.clinicaltrialsregister.eu	Authorised	825	Inclusion criteria: <br>Patients are eligible to be included in the study only if all of the following criteria apply (as well as all criteria from the appropriate sub-protocol):<br>1. Adults (=18 years) with SARS-CoV-2 infection confirmed by laboratory tests and/or point of care tests (which may include results from a test that was performed prior to hospital admission if, in the opinion of the …	<br>Product Name: Bemcentinib<br>Product Code: BGB324<br>Pharmaceutical Form: Capsule, hard<br>INN or Proposed INN: bemcentinib<br>CAS Number: 1037624-75-1<br>Current Sponsor code: BGB324<br>Concentration unit: mg milligram(s)<br>Concentration type: equal<br>Concentration number: 100-<br><br>Product Name: MEDI3506<br>Product Code: MEDI3506<br>Pharmaceutical Form: Solution for injection<br>CAS Num…	United Kingdom	United Kingdom	yes	both	Standard of Care (SoC)	not declared
EUCTR2020-001739-28-BE	A randomized, open-label, adaptive, proof-of-concept clinical trial of modulation of host thromboinflammatory response in patients with COVID-19.	UZLeuven	10/04/2020	www.clinicaltrialsregister.eu	Authorised	210	Inclusion criteria: <br>1. Subject (=18 years old) or legally authorized representative provides informed consent prior to initiation of any study procedures. When signed informed consent is not possible (e.g. due to restrictions to prevent viral transmission), verbal informed consent in the presence of a witness will be obtained and documented in the medical files. Signed informed consent will b…	<br>Product Name: Aprotinin<br>Pharmaceutical Form: Infusion<br>INN or Proposed INN: APROTININ<br>CAS Number: 9087-70-1<br>Other descriptive name: APROTININ<br><br>Product Name: Anakinra<br>Pharmaceutical Form: Infusion<br>INN or Proposed INN: ANAKINRA<br>CAS Number: 143090-92-0<br><br>Product Name: Enoxaparin<br>Pharmaceutical Form: Injection<br>INN or Proposed INN: ENOXAPARIN<br>CAS Number: 900…	Belgium	Belgium	yes	unclear	relative to the standard of care in patients hospitalized with COVID-1	not declared	ostavio bi unclear		Suglasan
EUCTR2020-001740-26-GB	A study of an antibiotic called Azithromycin for those who come to hospital with COVID-19 symptoms who are not admitted to hospital (otherwise known as Ambulatory COVID-19) – ATOMIC2	University of Oxford, Clinical Trials and Research Governance	24/04/2020	www.clinicaltrialsregister.eu	Authorised	800	Inclusion criteria: <br>• Male or Female, aged at least 18 years <br>• Assessed as appropriate for initial ambulatory (outpatient) management<br>• A clinical diagnosis of highly-probable COVID-19 infection<br>• No medical history that might, in the opinion of the attending clinician, put the patient at significant risk if he/she were to participate in the trial <br>• Able to understand written En…	<br>Trade Name: Zithromax<br>Product Name: Zithromax<br>Pharmaceutical Form: Capsule<br>INN or Proposed INN: Azithromycin dihydrate<br>CAS Number: 117772-70-0<br>Concentration unit: mg milligram(s)<br>Concentration type: equal<br>Concentration number: 500-<br><br>	United Kingdom	United Kingdom	yes	comparator	usual care	not declared
EUCTR2020-001747-21-PT	Efficacy and safety of Montelukast as add on treatment to the novel coronavirus pneumonia (COVID-19)	Instituto de Saúde Pública Universidade Porto	22/05/2020	www.clinicaltrialsregister.eu	Authorised	160	Inclusion criteria: <br>1. Admitted to a hospital with a diagnosis of moderate or severe COVID-19 pneumonia defined as:<br>a. moderate cases: showing fever and respiratory symptoms with radiological findings of pneumonia; <br>b. severe cases meeting any of the following criteria: i) respiratory distress (?30 breaths/ min); ii) oxygen saturation=93% at rest without oxygen inhalation; iii) PaO2/FiO…	<br>Trade Name: Montelucaste Generis<br>Pharmaceutical Form: Film-coated tablet<br><br>	Portugal	Portugal	yes	comparator	Standard care	not declared
EUCTR2020-001748-24-SE	A multi-center, randomized, open-label study in patients with COVID-19 and respiratory distress not requiring mechanical ventilation, to compare standard-of-care with anakinra and tocilizumab treatment. The Immunomodulation-CoV Assessment (ImmCoVA) study.	Karolinska University Hospital	20/04/2020	www.clinicaltrialsregister.eu	Authorised	120	Inclusion criteria: <br>1) Age =18 years <br>2) Laboratory-confirmed SARS-CoV-2 infection as determined by polymerase chain reaction (PCR) or other commercial or public health assay < 3 days prior to screening<br>3) SARS-CoV-2 infection with duration at least 7 days (as determined by onset of symptoms) <br>4) 5 liters/minute of Oxygen for at least 8 hours to maintain SpO2 at =93% . A shorter dura…	<br>Trade Name: Kineret<br>Product Name: Kineret<br>Pharmaceutical Form: Solution for injection in pre-filled syringe<br>INN or Proposed INN: ANAKINRA<br>CAS Number: 143090-92-0<br><br>Trade Name: RoActemra<br>Product Name: RoActemra<br>Pharmaceutical Form: Concentrate for solution for infusion<br>INN or Proposed INN: tocilizumab<br>CAS Number: 375823-41-9<br>Other descriptive name: TOCILIZUMAB<b…	Sweden	Sweden	yes	both	to compare standard-of-care	not declared
EUCTR2020-001767-86-IE	trial comparing different doses of single-dose tocilizumab in adults with severe COVID-19 infection	University College Dublin	15/04/2020	www.clinicaltrialsregister.eu	Authorised	90	Inclusion criteria: <br>• Confirmed SARS-CoV2 infection (as defined by positive PCR)<br>• Evidence of hyper inflammatory state as evidenced by at least<br>three of the following:<br>o Documented temperature >38°C in the past 48 hours<br>o IL6 >40 pg/ml, or in its absence D-dimer >1.5 µgFEU<br>/ml.<br>o Elevated CRP (>100mg/L) and/or a three-fold<br>increase since presentation<br>o Elevated ferrit…	<br>Trade Name: RoActemra<br>Product Name: Tocilizumab<br>Pharmaceutical Form: Concentrate for solution for infusion<br>INN or Proposed INN: TOCILIZUMAB<br>CAS Number: 375823-41-9<br>Other descriptive name: TOCILIZUMAB<br>Concentration unit: mg/kg milligram(s)/kilogram<br>Concentration type: up to<br>Concentration number: 8-<br><br>	Ireland	Ireland	yes	comparator	standard of care.	not declared
EUCTR2020-001770-30-BE	Experimental use of tocilizumab in COVID-19 related pneumonia.	CHU AMBROISE PARE	15/04/2020	www.clinicaltrialsregister.eu	Not Recruiting	60	Inclusion criteria: <br>- Positive COVID status as defined by: <br>PCR documented SARS-CoV-2 carriage in nasopharyngeal sample or evocative thoracic scan <br>images of COVID-19 associated with typical clinical presentation <br>- Hospitalized patients aged = 18 and = 75 years old <br>- Signs of severe COVID-19 pneumonia (3 of the followings) <br>- Patient wheezing or unable to speak in full senten…	<br>Trade Name: ROACTEMRA<br>Product Name: tocilizumab<br>Pharmaceutical Form: Concentrate for solution for infusion<br>INN or Proposed INN: TOCILIZUMAB<br>CAS Number: 375823-41-9<br>Current Sponsor code: TOCILIZUMAB<br>Other descriptive name: TOCILIZUMAB<br>Concentration unit: mg milligram(s)<br>Concentration type: equal<br>Concentration number: 20-<br><br>	Belgium	Belgium	yes	comparator	standard of care which could include medicinal products	not declared
EUCTR2020-001784-88-FI	A clinical study to evaluate the efficacy of different anti-viral drugs in SARS-CoV-2 infected patients (COVID-19)	University of Helsinki	17/04/2020	www.clinicaltrialsregister.eu	Authorised	582	Inclusion criteria: <br>1. Adult patients, 18 years and above<br>2. Confirmed SARS-2-CoV-2 infection by PCR<br>3. Admitted to the hospital ward or the ICU<br>4. Subjects (or legally authorized representative) provides written<br>informed consent prior to initiation of the study<br>5. No anticipated transfer within 72 hours to a non-study hospital<br>Are the trial subjects under 18? no<br>Number o…	<br>Product Name: Remdesivir<br>Pharmaceutical Form: Lyophilisate for solution for infusion<br>INN or Proposed INN: REMDESIVIR<br>Other descriptive name: Remdesivir<br>Concentration unit: mg milligram(s)<br>Concentration type: equal<br>Concentration number: 100-<br><br>	Finland	Finland	yes	comparator	standard of care	not declared	ovdje bi stavio comparator		Suglasan
EUCTR2020-001795-15-IT	Clinical study aimed to verify the efficacy and safety of mavrilimumab in COVID-19-associated pneumonia in patients who have signs of excessive inflammation	OSPEDALE SAN RAFFAELE	26/06/2020	www.clinicaltrialsregister.eu	Authorised	50	Inclusion criteria: <br>1. Adults (= 18 years old)<br>2. Signed informed consent <br>3. Patients clinically diagnosed with SARS-CoV-2 virus by PCR or by other approved diagnostic methodology<br>4. Hospitalized with COVID-19-induced pneumonia evidenced by chest x-ray or CT scan with pulmonary infiltrates<br>5. Patient requiring oxygen supplementation (i.e. with a SpO2 = 94% while breathing room ai…	<br>Product Name: mavrilimumab<br>Product Code: [KPL-301]<br>Pharmaceutical Form: Solution for injection<br>INN or Proposed INN: mavrilimumab<br>Current Sponsor code: KPL-301<br>Concentration unit: mg/ml milligram(s)/millilitre<br>Concentration type: equal<br>Concentration number: 50-<br>Pharmaceutical form of the placebo: Solution for injection<br>Route of administration of the placebo: Intraven…	Italy	Italy	yes	both	To demonstrate the benefit of mavrilimumab vs placebo added to best standard of care in reducing the dependency on oxygen supplementation in patients with COVID-19 pneumonia and signs of systemic hyperinflammatio	not declared
EUCTR2020-001805-21-GB	IMU-838 and Oseltamivir in treatment of Novel Coronavirus (COVID-19)	University Hospital Coventry & Warwickshire	07/05/2020	www.clinicaltrialsregister.eu	Authorised	120	Inclusion criteria: <br>1.Male or non-pregnant female patients at least 18 years old <br>2.Severe Acute Respiratory Syndrome Coronavirus (SARS-CoV)-2 infection <br>?Confirmed cases: prospective participants who tests positive to a validated specific SARS-CoV-2 nucleic acid test or has the virus identified by electron microscopy or viral culture, as per local trust policy = 5 days before randomiza…	<br>Product Name: IMU-838<br>Pharmaceutical Form: Tablet<br>INN or Proposed INN: Vidofludimus calcium<br>CAS Number: 1354012-90-0<br>Current Sponsor code: VIDO-06, IM90838, SC90838<br>Other descriptive name: Vidofludimus calcium anhydrous<br>Concentration unit: mg milligram(s)<br>Concentration type: equal<br>Concentration number: 22.5-<br><br>Trade Name: Tamiflu 75 mg Hard Capsules<br>Product Nam…	United Kingdom	United Kingdom	yes	both	standard care)	not declared
EUCTR2020-001825-29-ES	CLINICAL TRIAL OF THE USE OF ANAKINRA (ANTI IL-1) IN CYTOKINE STORM SYNDROME (CSS) SECONDARY TO COVID-19	NAVARRABIOMED - FUNDACIÓN MIGUEL SERVET	05/05/2020	www.clinicaltrialsregister.eu	Authorised	180	Inclusion criteria: <br>? Age 18-80 years. <br>? Severe pneumonia COVID-19 defined as: <br>o Nasopharyngeal smear with RCP positive for SARS-CoV-2 <br>o X-Rays (or other technique) pulmonary infiltrates compatible with pneumonia. <br>o 1 or more of the following criteria: <br>? Ambient air oxygen saturation <= 94% measured with a pulse oximeter. <br>? Pa:FiO2 (partial pressure O2/fraction of insp…	<br>Trade Name: ANAKINRA<br>Pharmaceutical Form: Solution for injection in pre-filled syringe<br>INN or Proposed INN: ANAKINRA<br>CAS Number: 143090-92-0<br>Concentration unit: mg milligram(s)<br>Concentration type: equal<br>Concentration number: 400-<br><br>Trade Name: HYDROXYCHLOROQUINE<br>Pharmaceutical Form: Tablet<br>INN or Proposed INN: Hydroxychloroquine<br>CAS Number: 118-42-3<br>Concentr…	Spain	Spain	yes	both	in addition to standard treatment	not declared
EUCTR2020-001860-27-GB	AGILE: Seamless Phase I/IIa Platform for the Rapid Evaluation of Candidates for COVID-19 treatment. A randomised Phase I/II study to determine the safety and effectiveness of multiple drugs for the treatment of COVID-19	University of Liverpool	17/04/2020	www.clinicaltrialsregister.eu	Authorised	250	Inclusion criteria: <br>Master Protocol:<br><br>Patients are eligible to be included in the study only if all of the following criteria apply (as well as all criteria from the appropriate candidate-specific trial protocol): <br>1. Adults (=18 years) with laboratory-confirmed* SARS-CoV-2 infection (PCR)<br>2. Ability to provide informed consent signed by study patient or legally acceptable represe…	<br>Product Name: Nomacopan<br>Product Code: rVA576<br>Pharmaceutical Form: Powder for solution for injection<br>INN or Proposed INN: Nomacopan <br>Other descriptive name: VA576<br>Concentration unit: mg milligram(s)<br>Concentration type: equal<br>Concentration number: 18-<br><br>Product Name: EIDD-2801 (MK4482)<br>Pharmaceutical Form: Capsule<br>INN or Proposed INN: EIDD-2801<br>CAS Number: 234…	United Kingdom	United Kingdom	yes	unclear	Standard of care or Placebo	not declared	ovdje bi ostavio unclear	Comparator description: Standard of care or Placebo	Ok
EUCTR2020-001870-32-HU	Study to assess efficacy and safety of DFV890 in patients with COVID-19 pneumonia and impaired respiratory function	Novartis Pharma AG	05/05/2020	www.clinicaltrialsregister.eu	Authorised	120	Inclusion criteria: <br>• Clinically diagnosed with the SARS-CoV-2 virus <br>• Hospitalized with COVID-19-induced pneumonia <br>• Impaired respiratory function, defined as peripheral oxygen saturation (SpO2) =93% on room air or partial pressure of oxygen (PaO2) / fraction of inspired oxygen (FiO2) <300 millimeter of mercury (mmHg) <br>• APACHE II score of =10 at time of randomization <br>• C-reac…	<br>Product Name: DFV890<br>Product Code: DFV890<br>Pharmaceutical Form: Tablet<br>INN or Proposed INN: Not yet established<br>Current Sponsor code: DFV890<br>Other descriptive name: IFM-2427<br>Concentration unit: mg milligram(s)<br>Concentration type: equal<br>Concentration number: 25-<br><br>	Hungary;Denmark;Netherlands	Switzerland	yes	both	Standard of care	not declared	Suglasan za sponzora	Switzerland	Može
EUCTR2020-001886-35-GB	A Clinical Trial of Nebulized Bovactant (Alveofact ®) for the Treatment of Moderate to Severe COVID-19	University Hospital Southampton NHS Foundation Trust	11/05/2020	www.clinicaltrialsregister.eu	Authorised	20	Inclusion criteria: <br>1. Age =18 years old<br>2. Confirmed COVID-19 positive by PCR<br>3. Within 24 hours of mechanical ventilation <br>4. Assent obtained from personnel (PerLR) or professional legal representative (ProfLR) <br><br><br>Are the trial subjects under 18? no<br>Number of subjects for this age range: 0<br>F.1.2 Adults (18-64 years) yes<br>F.1.2.1 Number of subjects for this age rang…	<br>Trade Name: Alveofact®<br>Product Name: Alveofact®<br>Pharmaceutical Form: Powder for nebuliser suspension<br>INN or Proposed INN: SF-RI 1<br>Concentration unit: mg/ml milligram(s)/millilitre<br>Concentration type: equal<br>Concentration number: 45-<br><br>	United Kingdom	United Kingdom	yes	comparator	standard care	not declared	ovdje bi isao comparator		Suglasan
EUCTR2020-001889-10-GB	Treating COVID-19 infections with inhaled corticosteroids	University of Oxford, Clinical Trials and Research Governance	15/05/2020	www.clinicaltrialsregister.eu	Authorised	478	Inclusion criteria: <br>-Participant is willing and able to give informed consent for participation in the trial<br>-Male or Female, aged 18 years or above<br>-New onset of symptoms suggestive of COVID-19 e.g. new onset cough and/or fever within 7 or fewer days of participant being seen at visit 1<br>-In the Investigator’s opinion, is able and willing to comply with all trial requirements<br><br>…	<br>Trade Name: Budesonide<br>Product Name: Budesonide<br>Pharmaceutical Form: Inhalation powder<br>INN or Proposed INN: Budesonide<br>Concentration unit: µg microgram(s)<br>Concentration type: equal<br>Concentration number: 400-<br><br>	United Kingdom	United Kingdom	yes	comparator	standard care	not declared
EUCTR2020-001904-41-GB	A study comparing favipiravir versus standard of care management as an early treatment arm in COVID-19 patients	NHS Greater Glasgow and Clyde	30/04/2020	www.clinicaltrialsregister.eu	Authorised	302	Inclusion criteria: <br>(1) Age 16 or over at time of consent<br>(2) Exhibiting symptoms associated with COVID-19<br>(3) Positive for SARS-CoV-2 on valid COVID-19 test<br>(4) Point 1, 2, 3, or 4 on the WHO COVID-19 ordinal severity scale at time of randomisation. (Asymptomatic with postiviepositive COVID19 test, Symptomatic Independent, Symptomatic assistance needed, Hospitalized, with no oxygen …	<br>Trade Name: AVIGAN<br>Product Name: AVIGAN<br>Product Code: Favipiravir<br>Pharmaceutical Form: Film-coated tablet<br>INN or Proposed INN: Favipiravir<br>CAS Number: 259793-96-9<br>Concentration unit: mg milligram(s)<br>Concentration type: equal<br>Concentration number: 200-<br><br>	United Kingdom	United Kingdom	yes	both	Assess the efficacy of favipiravir in addition to standard care in patients with COVID-19 in reducing the severity of disease compared to standard care alone	not declared	saglasan za both		suglasan
EUCTR2020-001928-34-SE	Treatment with inhalation of Ciclesonide for patients with coronavirus disease: A randomised open study.	Capio S:t Görans Sjukhus	24/04/2020	www.clinicaltrialsregister.eu	Authorised	446	Inclusion criteria: <br>1. Patients 18 years or older, who have signed informed consent for participation in the study <br>2. Hospitalized patients who have received oxygen therapy for maximum 48 hours <br>3. Verified Covid-19: Positive test for Sars-Cov-2-RNA from upper respiratory tract <br>4. Receives oxygen therapy <br>5. Negative pregnancy test (female subjects of childbearing potential) <br…	<br>Trade Name: Alvesco<br>Pharmaceutical Form: Pressurised inhalation, solution<br>INN or Proposed INN: CICLESONIDE<br>CAS Number: 141845-82-1<br>Concentration unit: µg microgram(s)<br>Concentration type: equal<br>Concentration number: 160-<br><br>Trade Name: Alvesco<br>Pharmaceutical Form: Pressurised inhalation, solution<br>INN or Proposed INN: CICLESONIDE<br>CAS Number: 141845-82-1<br>Concent…	Sweden	Sweden	yes	comparator	Standard treatment	not declared	ovdje bi isao comparator		Suglasan
EUCTR2020-001929-31-ES	Controlled trial on the usefulness of pioglitazone treatment in patients with type 2 diabetes mellitus and COVID-19.	Fundación Investigación Biomédica Hospital Ramón y Cajal	22/07/2020	www.clinicaltrialsregister.eu	Authorised	76	Inclusion criteria: <br>- Adult patients >18 years old<br>- Confirmed diagnosis of COVID-19 or high clinical suspicion according to current criteria.<br>- Previous diagnosis of DM2.<br>- Patients who provide their informed consent to participate in the study<br>Are the trial subjects under 18? no<br>Number of subjects for this age range: <br>F.1.2 Adults (18-64 years) yes<br>F.1.2.1 Number of sub…	<br>Trade Name: Actos® 30 mg comprimidos<br>Actos® 15 mg comprimidos<br>Pharmaceutical Form: Tablet<br>INN or Proposed INN: PIOGLITAZONE<br>CAS Number: 111025-46-8<br>Current Sponsor code: Takeda Pharma A/S<br>Concentration unit: mg milligram(s)<br>Concentration type: equal<br>Concentration number: 30-<br><br>	Spain	Spain	yes	both	standard treatment	not declared
EUCTR2020-001934-37-ES	USE OF CORTICOSTEROIDS IN PATIENTS WITH SARS-COV2 CORONAVIRUS INFECTION	IDIVAL Instituto de Investigación Sanitaria Valdecilla	08/05/2020	www.clinicaltrialsregister.eu	Authorised	200	Inclusion criteria: <br>- Patients admitted to hospital with Covid-19, confirmed by microbiological tests or compatible clinical manifestations, with exclusion of other infections.<br>- Age: 18-85 years old.<br>- Time of evolution: more than 7 days since the beginning of symptoms.<br>- Evidence of inflammation, defined by: Lung infiltrates + Gas exchange disturbance: PaO2 < 65 or Sat<93% (breathi…	<br>Trade Name: Urbason/Metilprednisolona<br>Pharmaceutical Form: Powder and solvent for solution for injection<br>INN or Proposed INN: METHYLPREDNISOLONE<br>CAS Number: 83-43-2<br>Current Sponsor code: -<br>Other descriptive name: METHYLPREDNISOLONE<br>Concentration unit: mg milligram(s)<br>Concentration type: range<br>Concentration number: 20-40<br><br>	Spain	Spain	yes	comparator	Standard treatment (according to each center's protocols)	not declared	ovdje bi isao comparator		Suglasan
EUCTR2020-001953-36-ES	Study to Evaluate the Safety and Efficacy of Prolastin in Hospitalized Patients with Coronavirus Disease (COVID-19)	Instituto Grifols, S.A	08/05/2020	www.clinicaltrialsregister.eu	Authorised	100	Inclusion criteria: <br>1. Hospitalized male or female patient = 18 years of age at time of Screening who is being treated for COVID-19. Subjects must be screened within 48 hours (= 48 hours) of hospital admission. <br>2. Has laboratory-confirmed novel coronavirus (SARS-CoV-2) infection as determined by qualitative PCR (reverse transcriptase [RT]-PCR), or other commercial or public health assay i…	<br>Trade Name: Prolastina 1000 mg, polvo y disolvente para solución para perfusión<br>Pharmaceutical Form: Powder and solvent for solution for infusion<br>INN or Proposed INN: Alpha1-Proteinase Inhibitor (Human)<br>Other descriptive name: HUMAN ALPHA1-PROTEINASE INHIBITOR<br>Concentration unit: mg milligram(s)<br>Concentration type: equal<br>Concentration number: 1000-<br><br>	Spain	Spain	yes	both	A Multicenter, Randomized, Open-label, Parallel Group Pilot Study to Evaluate the Safety and Efficacy of Prolastin® plus Standard Medical Treatment (SMT) versus SMT alone in Hospitalized Subjects with COVID-19.	not declared
EUCTR2020-001963-10-FR	Interleukin-1 (IL-1) and Interferon gamma (IFNg) inhibition during COVID 19 inflammation: Randomized, controlled study assessing efficacy and safety of Anakinra and Ruxolitinib	Centre Hospitalier Intercommunal de Toulon La Seyne-sur-mer	20/04/2020	www.clinicaltrialsregister.eu	Authorised	54	Inclusion criteria: <br>Women and men, age = 18 years.<br>Confirmed respiratory tract SARS-coV-2 infection by at least one nasopharygeal sample or bronchoalveolar lavage PCR.<br>Patient hospitalized with clinical, biological and radiological features corresponding to following stages : <br>Stage 2B: corresponds to stage 2A, but with hypoxemia (Sa02 < 90 mmHg on room air,respiratory rate > 30/min)…	<br>Trade Name: kineret<br>Product Name: Anakinra<br>Pharmaceutical Form: Concentrate and solvent for solution for injection<br>INN or Proposed INN: ANAKINRA<br>CAS Number: 143090-92-0<br>Concentration unit: mg milligram(s)<br>Concentration type: range<br>Concentration number: 100-300<br><br>Trade Name: Jakavi<br>Product Name: Ruxolitinib<br>Pharmaceutical Form: Tablet<br>INN or Proposed INN: RUX…	France	France	yes	comparator	standard of care	not declared	ovdje bi isao comparator		Suglasan
EUCTR2020-002027-10-SE	A prospective, multicenter, randomized PHASE II clinical trial of enzalutamide treatment to decrease the morbidity in patients with Corona virus disease 2019 (COVID-19)	Norrlands universitetssjukhus	24/04/2020	www.clinicaltrialsregister.eu	Authorised	600	Inclusion criteria: <br>- Positive COVID-19 test<br>- Mild to severe symptoms of COVID-19<br>- Recent hospitalization due to COVID-19 (0-3 days)<br>- WHO performance status 0-3<br>- Age above or equal to 50 years<br>- Can understand all the requirements of the study, provide informed consent, and provide <br> authorization of use and disclosure of personal health information.<br>- Estimated expec…	<br>Trade Name: Xtandi <br>Product Name: Xtandi<br>Pharmaceutical Form: Tablet<br><br>	Sweden	Sweden	yes	both	Any treatment initiated as standard of care for COVID-19 is allowed.	not declared
EUCTR2020-002032-69-ES	Clinical trial on the efficacy of tocilizumab in modifying the inflammatory parameters of patients with COVID-19	Fundación para la Investigación Biomédica del Hospital Universitario Ramón y Cajal	05/05/2020	www.clinicaltrialsregister.eu	Authorised	78	Inclusion criteria: <br>1. Patients over 18 years old and under 80 years old who have given their informed consent. This will be collected verbally and will be recorded in the medical record by the investigator.<br>2. The patient is diagnosed with mild-moderate SARS-CoV-2 pneumonia confirmed microbiologically =7 days before randomization, and presents:<br>a. Basal oxygen saturation> 90%<br>b. IL-…	<br>Trade Name: RoActemra<br>Product Name: RoActemra<br>Pharmaceutical Form: Concentrate for solution for infusion<br>INN or Proposed INN: Tocilizumab<br>CAS Number: 375823-41-9<br>Other descriptive name: TOCILIZUMAB<br>Concentration unit: mg/ml milligram(s)/millilitre<br>Concentration type: equal<br>Concentration number: 20-<br><br>	Spain	Spain	yes	comparator	Routine/standard treatment	not declared
EUCTR2020-002037-15-ES	Multicenter, randomized, open-label study to evaluate the efficacy and safety of SOC + Sarilumab versus Standard of Care for the Early Treatment of COVID-19-pneumonia in Hospitalized Patients	Cristina Avendaño Sola	26/05/2020	www.clinicaltrialsregister.eu	Authorised	200	Inclusion criteria: <br>Inclusion Criteria<br>1. Patients willing to provide written informed consent to participate in this study. Witnessed oral consent will be accepted in order to avoid paper handling. Written consent by patient or representatives will be obtained as soon as possible.<br>2. The patient is at least 18 years of age. <br>3. The patient is positive for novel coronavirus by real-t…	<br>Trade Name: Kevzara 200 mg solution for injection in pre-filled syringe<br>Pharmaceutical Form: Solution for injection in pre-filled syringe<br>INN or Proposed INN: SARILUMAB<br>Other descriptive name: SARILUMAB<br>Concentration unit: mg milligram(s)<br>Concentration type: equal<br>Concentration number: 200-<br><br>	Spain	Spain	yes	both	Standard of Care	not declared
EUCTR2020-002060-31-CZ	An international randomised trial of additional treatments for COVID-19 in hospitalised patients who are all receiving the local standard of care	Masaryk University	26/05/2020	www.clinicaltrialsregister.eu	Authorised	100000	Inclusion criteria: <br>1. Adults = 18 years of age at the time of enrolment who has given informed consent.<br>2. Laboratory-confirmed SARS-CoV-2 infection as determined by PCR.<br>3. Hospitalized patients with illness of any duration and at least one of the following:<br>a. Moderate disease: Clinical assessment (evidence of rales/crackles on examination); shortness of breath AND SpO2 = 94% on r…	<br>Product Name: remdesivir<br>Pharmaceutical Form: Lyophilisate for solution for infusion<br>INN or Proposed INN: REMDESIVIR<br>CAS Number: 1809249-37-3<br>Concentration unit: µg microgram(s)<br>Concentration type: equal<br>Concentration number: 100-<br><br>Trade Name: Kaletra<br>Pharmaceutical Form: Coated tablet<br>INN or Proposed INN: LOPINAVIR<br>CAS Number: 192725-17-0<br>Concentration uni…	Czech Republic	Czech Republic	yes	both	An international randomised trial of additional treatments for COVID-19 in hospitalised patients who are all receiving the local standard of care	not declared
EUCTR2020-002091-12-BG	Study of ivermectin against COVID-19	HUVEPHARMA EOOD	05/05/2020	www.clinicaltrialsregister.eu	Authorised	120	Inclusion criteria: <br>1. Male or female patients at least 18 years old <br>2. Signed informed consent <br>3. Admitted to hospital for treatment of COVID -19. The hospitalization must be for medical and not for social reasons. <br>4. Patient within 7 days from symptom onset and within 72 hours after laboratory diagnosis (SARS-CoV-2 RT-PCR) <br>5. Mild to Moderate COVID-19 disease defined as clin…	<br>Product Code: HUVE-19<br>Pharmaceutical Form: Tablet<br>INN or Proposed INN: ivermectin<br>CAS Number: 70288-86-7<br>Current Sponsor code: HUVE-19<br>Other descriptive name: 22,23-Dihydroavermectin B1<br>Concentration unit: µg/kg microgram(s)/kilogram<br>Concentration type: equal<br>Concentration number: 400-<br>Pharmaceutical form of the placebo: Tablet<br>Route of administration of the plac…	Bulgaria	Bulgaria	yes	both	investigator’s choice of standard of care therapy (SoC)	not declared
EUCTR2020-002110-41-GB	A clinical study in a community setting to see whether use of camostat reduces the worsening of COVID-19.	Cancer Research UK	29/05/2020	www.clinicaltrialsregister.eu	Authorised	389	Inclusion criteria: <br>1.Patient willing and able to give informed consent <br>2.Adults, 18 years of age and above who score moderate to very high risk according to COVID-age risk calculation (Appendix 4) <br>3.Typical symptoms of COVID-19 infection e.g.as per Public Health England guidance or equivalent organisations in the UK, Health Protection Scotland, Public Health Wales, Public Health Agen…	<br>Trade Name: FOIPAN ®<br>Product Name: Camostat mesilate<br>Product Code: Camostat<br>Pharmaceutical Form: Film-coated tablet<br>INN or Proposed INN: CAMOSTAT MESILATE<br>CAS Number: 59721-29-8<br>Concentration unit: mg milligram(s)<br>Concentration type: equal<br>Concentration number: 100-<br><br>	United Kingdom	United Kingdom	yes	comparator	standard of care control arm	not declared
EUCTR2020-002120-37-GB	An open-label, adaptive randomized, controlled multicenter study to evaluate the efficacy and safety of RESP301+SOC vs SOC in hospitalized participants with COVID-19 requiring supplemental oxygen	Thirty Respiratory Limited	08/06/2020	www.clinicaltrialsregister.eu	Authorised	300	Inclusion criteria: <br>1. Participant is =18 years of age, at the time of signing the informed consent. <br>2. Participant has laboratory-confirmed SARS-CoV-2 infection as determined by reverse transcriptase polymerase chain reaction (RT-PCR) or other approved clinical testing prior to randomization. <br>3. Participant is hospitalized in relation to COVID-19, requiring supplemental oxygen to mai…	<br>Product Name: RESP301<br>Product Code: RESP301<br>Pharmaceutical Form: Nebuliser solution<br>INN or Proposed INN: Sodium Nitrite<br>CAS Number: 7632-00-0<br>Other descriptive name: SODIUM NITRITE<br>Concentration unit: mg milligram(s)<br>Concentration type: equal<br>Concentration number: 62.10-<br><br>	United States;France;Spain;Netherlands;Germany;Italy;United Kingdom	United Kingdom	yes	both	standard of care	not declared	Suglasan za sponzora	United Kingdom	Ok
EUCTR2020-002130-33-BE	Zilucoplan® in patients with acute hypoxic respiratory failure due to COVID-19	University Hospital Ghent	06/05/2020	www.clinicaltrialsregister.eu	Authorised	81	Inclusion criteria: <br>-Recent (=6 days and =16 days of flu-like symptoms or malaise prior to randomization) infection with COVID-19. <br>-COVID-19 diagnosis confirmed by antigen detection test and/or PCR and/or positive serology, or any emerging and validated diagnostic laboratory test for COVID-19 within this period. For patients with a negative SARS-CoV-2 PCR and either a positive SARS-CoV-2 …	<br>Product Name: Zilucoplan<br>Pharmaceutical Form: Solution for injection in pre-filled syringe<br>INN or Proposed INN: ZILUCOPLAN<br>CAS Number: 1841136-73-9<br>Current Sponsor code: RA101495<br>Concentration unit: mg/ml milligram(s)/millilitre<br>Concentration type: equal<br>Concentration number: 40-<br><br>	Belgium	Belgium	yes	comparator	standard of care	not declared	ovdje bi isao comparator		Može
EUCTR2020-002166-13-ES	Investigating the Efficacy and Safety ICATIBANT For The Treatment of Patients with SARS-CoV-2 (COVID-19) Infection	Dr. Ramón Lleonart Bellfill / Dr. Xavier Corbella Virós	22/07/2020	www.clinicaltrialsregister.eu	Authorised	120	Inclusion criteria: <br>1-adult patients (18 years or older), both sexes<br>2-Sars-CoV-2 infection confirmed by PCR less than 4 days before randomization<br>3-hospitalized with a diagnosis of SARS-CoV-2 pneumonia<br>4-radiographic evidence of pulmonary infiltrates<br>5-grade 4 or 5 on the ordinal scale for the evaluation of the patient's clinical condition<br>6-pO2/FiO2 <380<br>7-men and women of…	<br>Trade Name: Firazyr®<br>Product Name: Icatibant (Firazyr®)<br>Pharmaceutical Form: Solution for injection in pre-filled syringe<br>INN or Proposed INN: ICATIBANT<br>CAS Number: 130308-48-4<br>Concentration unit: mg milligram(s)<br>Concentration type: equal<br>Concentration number: 90-<br><br>	Spain	Spain	yes	comparator	Standard of care treatment	not declared	ovdje bi isao comparator		Suglasan
EUCTR2020-002186-34-ES	Efficacy of the early use of corticotherapy in CoV-2 infection to prevent the progression of acute respiratory distress syndrome (ARDS)	Fundació Hospital Universitari Vall d'Hebron - Institut de Recerca (VHIR).	22/07/2020	www.clinicaltrialsregister.eu	Authorised	100	Inclusion criteria: <br>1. Age 18 - 80<br>2. Coronavirus-19 infection (SARS-CoV-2) demonstrated by nasopharyngeal smears PCR or any other biological sample<br>3. COVID-19 described as:<br>- Nasopharyngeal smear with SARS-CoV-2 positive PCR<br>- Lung infiltrates by radiography (or other imaging technique) consistent with pneumonia<br>- Puntuation of 3 or 4 in the WHO Ordinal Scale for Clinical Imp…	<br>Trade Name: Solu-Moderín<br>Product Name: Solu-Moderín<br>Pharmaceutical Form: Powder and solution for solution for injection<br>INN or Proposed INN: Solu-Moderín<br>Other descriptive name: METHYLPREDNISOLONE<br>Concentration unit: mg milligram(s)<br>Concentration type: equal<br>Concentration number: 250-<br><br>	Spain	Spain	yes	both	All patients will receive standard treatment according to site guidelines (eg hydroxychloroquine), as long as there is no contraindication for it.	not declared
EUCTR2020-002230-32-GB	Investigating potential new therapies for COVID-19.	University of Edinburgh	11/06/2020	www.clinicaltrialsregister.eu	Authorised	100	Inclusion criteria: <br>Inclusion criteria: <br>? Provision of informed consent from the patient or representative <br>? Aged at least 16 years <br>? If the patient is of child bearing potential*, the patient, and their partner(s), agree to use medically-accepted double-barrier methods of contraception (eg, barrier methods, including male condom, female condom or diaphragm with spermicidal gel) d…	<br>Product Name: TD139<br>Pharmaceutical Form: Inhalation powder, hard capsule<br>INN or Proposed INN: TD139<br>Current Sponsor code: TD139<br>Concentration unit: mg milligram(s)<br>Concentration type: equal<br>Concentration number: 10mg-<br><br>Trade Name: Futhan®50 <br>Product Name: Futhan®50 <br>Pharmaceutical Form: Injection<br>INN or Proposed INN: Nafamostat mesilate <br>Current Sponsor cod…	United Kingdom	United Kingdom	yes	both	To evaluate the safety of candidate agents as add-on therapy to standard of care in patients with COVID-19	not declared
EUCTR2020-002299-11-HU	A randomized, double-blind, placebo-controlled, adaptive-design study to assess the safety and efficacy of daily 200 mg fluvoxamine as add-on therapy to standard of care in moderate severity COVID-19 patients	SigmaDrugs Research Ltd.	02/06/2020	www.clinicaltrialsregister.eu	Authorised	100	Inclusion criteria: <br> • Males and females 18-70 years of age at screening<br> • Hospitalized patients with confirmed SARS-CoV-2 by PCR or known contact of confirmed case with syndrome consistent with coronavirus disease (COVID-19) with PCR pending (positive PCR result should be available prior to randomisation).<br> • Moderate cases (each of the followings met): showing dyspnoea but not manife…	<br>Trade Name: Fevarin 50mg filmtabletta<br>Product Name: Fevarin 50mg filmtabletta<br>Pharmaceutical Form: Film-coated tablet<br>INN or Proposed INN: FLUVOXAMINE MALEATE<br>CAS Number: 61718-82-9<br>Concentration unit: mg milligram(s)<br>Concentration type: not less then<br>Concentration number: 50-<br>Pharmaceutical form of the placebo: Film-coated tablet<br>Route of administration of the plac…	Hungary	Hungary	yes	both	Concomitant or previous administration of any experimental, non-established COVID-19 therapy, either in off-label indication (of a registered medicinal product) or as a non-registered drug candidate in a clinical trial setting or compassionate use program (or equivalents thereof), EXCEPT therapies recommended by the “Magyar Koronavírus Kézikönyv” (Hungarian Coronavirus Manual), and as such, are c…	2				LMWH	N/A	N/A	N/A	chloroquine	N/A	N/A	N/A
EUCTR2020-002312-43-ES	Clinical trial, randomized, open-label, to evaluate the efficacy of high-dose vitamin D in patients with COVID-19 pneumonia	Miguel Cervero Jiménez, servicio de Medicina Interna, Hospital Universitario Severo Ochoa	31/05/2020	www.clinicaltrialsregister.eu	Authorised	82	Inclusion criteria: <br>- 25-hydroxyvitamin D3 levels < 30 ng/mL<br>- To agree to participate in the study by signing the informed consent.<br>- Men and women aged =18 and =85.<br>- Patients admitted with a diagnosis of pneumonia based on clinical-radiological criteria or confirmed by COVID-19 microbiology, who have had > 7 days of symptoms (cough or fever) and whose oxygen saturation is less tha…	<br>Trade Name: Thorens 25000 UI <br>Product Name: Vitamina D<br>Product Code: A11CC05<br>Pharmaceutical Form: Oral solution<br>INN or Proposed INN: Colecalciferol<br>CAS Number: 67-97-0<br>Current Sponsor code: NA<br>Other descriptive name: COLECALCIFEROL CONCENTRATE (OILY FORM)<br>Concentration unit: IU international unit(s)<br>Concentration type: equal<br>Concentration number: 25.000-<br>Pharm…	Spain	Spain	yes	both	alongside standard therapy	not declared
EUCTR2020-002458-25-IT	Clinical study for the treatment with Interferon-ß-1a (IFNß-1a) of COVID-19 patients: randomized, controlled, open label	OSPEDALE SAN RAFFAELE	10/08/2020	www.clinicaltrialsregister.eu	Authorised	126	Inclusion criteria: <br>a. Informed consent signed<br>b. Patients hospitalized with confirmed swab RT-PCR detection of SARS-CoV-2<br>c. X-ray and/or TC diagnosed pneumonia<br>d. Age >=18 years<br>e. Clinical status defined as 3, 4 or 5 on the 7-point ordinal scale<br>Are the trial subjects under 18? no<br>Number of subjects for this age range: <br>F.1.2 Adults (18-64 years) yes<br>F.1.2.1 Number …	<br>Trade Name: REBIF - 44 MCG(12 MILIONI UI) -SOLUZ INIETTABILE- USO SOTTOCUTANEO-PENNA PRERIEMPITA 0.5 ML (24 MILIONI UI/ML) 1 PENNA PRERIEMPITA<br>Product Name: Interferone-ß-1a<br>Product Code: [IFNß-1a]<br>Pharmaceutical Form: Solution for injection<br>INN or Proposed INN: INTERFERONE BETA 1A<br>Current Sponsor code: IFNß-1a<br>Concentration unit: µg microgram(s)<br>Concentration type: equal…	Italy	Italy	yes	unclear	Standard of Care	not declared
EUCTR2020-002668-29-GB	plasma exchange in severe COVID-19 infection	University College London	10/06/2020	www.clinicaltrialsregister.eu	Authorised	40	Inclusion criteria: <br> <br>• Age 18-70<br>• Proven Covid-19/high clinical suspicion of Covid-19<br>• Hypoxia/respiratory compromise defined as requiring respiratory support of >2L/min of oxygen by nasal cannulae to maintain SpO2<96%. <br>• Raised inflammatory parameters: at least 2 of the following: <br>a. Raised LDH (> 2 x ULN)<br>b. Raised D Dimers (> 2X ULN)<br>c. Raised CRP (>2X ULN)<br><br…	<br>Trade Name: OctaplasLG<br>Product Name: OctaplasLG<br>Pharmaceutical Form: Solution for infusion<br><br>	United Kingdom	United Kingdom	yes	both	standard care	not declared
EUCTR2020-002713-17-ES	A Study to Evaluate the Safety and Efficacy of MSTT1041A or UTTR1147A in Patients with Severe Covid-19 Pneumonia	Genentech, Inc.	20/07/2020	www.clinicaltrialsregister.eu	Authorised	300	Inclusion criteria: <br>• Age >=18 years<br>• Hospitalized with COVID-19 pneumonia confirmed per WHO criteria and evidenced by chest X-ray or CT scan <br>• Peripheral capillary oxygen saturation (SpO2) <= 93% or partial pressure of oxygen/fraction of inspired oxygen <= 300 mmHg or requiring supplemental oxygen to maintain SpO2 > 93%<br>Are the trial subjects under 18? no<br>Number of subjects for…	<br>Product Name: n/a<br>Product Code: RO7021610/F01 (Active)<br>Pharmaceutical Form: Concentrate for solution for infusion<br>INN or Proposed INN: n/a<br>Current Sponsor code: RO7021610<br>Other descriptive name: UTTR1147A, IL22-Fc, IL-22Fc<br>Concentration unit: mg/ml milligram(s)/millilitre<br>Concentration type: equal<br>Concentration number: 10-<br>Pharmaceutical form of the placebo: Solutio…	United States;Mexico;Spain	United States	yes	both	To evaluate the efficacy of MSTT1041A compared with placebo and of UTTR1147A compared with placebo in combination with standard of care (SOC) on the basis of clinical status assessed using a 7-category ordinal scale at Day 28	Not declared	Suglasan za sponzora	United States	Slažem se
EUCTR2020-003486-19-GB	SFX-01 treatment for Acute Respiratory Infections (STAR-Covid19)	University of Dundee	14/08/2020	www.clinicaltrialsregister.eu	Not reported	300	Inclusion criteria: <br>• 18 years of age or older<br>• Community acquired pneumonia (defined as a new radiographic infiltrate on chest x-ray or CT scan in a patient presenting with respiratory symptoms both of which are clinically evident less than 48 hours after hospitalization). <br>• Tested for suspected SARS-CoV-2 infection via RT-PCR or another approved laboratory method* <br>• Increased ri…	<br>Product Name: Sulforadex<br>Product Code: SFX-01<br>Pharmaceutical Form: Capsule, hard<br>INN or Proposed INN: Sulforadex<br>CAS Number: 1039704-32-9<br>Current Sponsor code: SFX-01<br>Other descriptive name: Sulforaphane/a-Cyclodextrin complex<br>Concentration unit: mg milligram(s)<br>Concentration type: equal<br>Concentration number: 300-<br>Pharmaceutical form of the placebo: Capsule, hard…	United Kingdom	United Kingdom	yes	both	standard care	not declared
IRCT20080901001157N16	Effect of IMFLUNA herbal compound on covid-19 pneumonia symptoms	HomaPharmed Company	2020-04-08	en.irct.ir	Recruiting	60	Inclusion criteria: Patients infected with symptomatic covid-19 pneumonia virus<br>Confirmation of coronavirus infection with chest CT scan and PCR test<br>Age 20 to 70 years who have the ability to take oral medication<br>Personal desire to participate in the project and the signing of a written consent	Intervention 1: Intervention group: patients in this group in addition to receiving standard medications, take two 500 mg capsules of the herbal compound three times a day after meals. The herbal capsule contains a mixture of medicinal plant extract powder and is manufactured by the HomaPharmed Pharmaceutical Company. The herbal capsule is given as a supplement to patients for two weeks along wit…	Iran	Iran	yes	both	standard medications.	not declared
IRCT20080901001165N46	Investigating the efficacy and safety of Umifenovir in controlling the symptoms of patients with COVID-19	Center for Progress and Development of Iran	2020-04-15	en.irct.ir	Recruiting	200	Inclusion criteria: age >18 years<br>The patient have written consciously and freely consent to participate in the study.<br>Confirmed diagnosis of COVID-19, with Laboratory (RT-PCR) confirmation.<br>Confirmed diagnosis of COVID-19, with lung CT-Scan result, which is typical for COVID-19 pulmonary involvement.<br>O2 saturation at rest in ambient air =93%	Intervention 1: Intervention group: Capsule Umnifenovir 100 mg, 2 capsuls every 6 hours, for 7 days. (In addition to routine treatment according to the latest national guideline for the treatment of new corona-virus). Intervention 2: Control group: routine treatment according to the latest national guideline for the treatment of new corona-virus.	Iran	Iran	yes	both	Routine COVID-19 treatment based on the latest national guideline for the treatment of new corona virus.	Not declared
IRCT20080901001165N48	Investigating the efficacy of Zofa (a herbal medicine) in symptom management of patients with COVID-19	Niak pharmaceutical company	2020-04-22	en.irct.ir	Recruiting	100	Inclusion criteria: age equal or more than 18 years;<br>The patient have written consciously and freely consent to participate in the study.<br>Confirmed diagnosis of COVID-19, with Laboratory (RT-PCR) confirmation.<br>Confirmed diagnosis of COVID-19, with lung CT-Scan result, which is typical for COVID-19 pulmonary involvement.<br>The patient has clinical symptom of COVID-19 (dry cough, respirat…	Intervention 1: Intervention group: Syrup Zofa 10 ml every 8 hours, for 7 days. (In addition to routine treatment according to the latest national guideline for the treatment of new corona-virus). Intervention 2: Control group: Routine treatment according to the latest national guideline for the treatment of new corona-virus.	Iran	Iran	yes	both	routine treatment according to the latest national guideline for the treatment of new corona-virus	Not declared
IRCT20080901001165N49	Evaluation efficacy of a herbal combination (contains Glycyrrhiza glabra, Mentha pulegium and Urtica) in controlling symptoms in patients with COVID-19	Andisheh Salamat Sabalan Medicinal Plants Company	2020-04-25	en.irct.ir	Recruiting	80	Inclusion criteria: Age: equal or more than 18 years;<br>The patient have written consciously and freely consent to participate in the study.<br>The patient's clinical symptoms (dry cough, shortness of breath, fever) confirm COVID-19.<br>Confirmed diagnosis of COVID-19, with either lung CT-Scan result, which is typical for COVID-19 pulmonary involvement,or RT-PCR confirmation.<br>Less than 7 days…	Intervention 1: Intervention group: Herbal nasal spray 1 puff every 8 hours, for 7 days (In addition to routine treatment according to the latest national guideline for the treatment of new corona-virus). Intervention 2: Control group: Routine treatment according to the latest national guideline for the treatment of new corona-virus.	Iran	Iran	yes	both	routine treatment according to the latest national guideline for the treatment of new corona-virus.	not declared
IRCT20080901001165N50	Investigating the efficacy and safety of Azithromycin inhaled spray in controlling the symptoms of patients with COVID-19	Sina Darou Laboratories Company	2020-05-01	en.irct.ir	Recruiting	80	Inclusion criteria: Age: equal or more than 18 years;<br>The patient have written consciously and freely consent to participate in the study.<br>The patient's clinical symptoms (dry cough, shortness of breath, fever) confirm COVID-19.<br>Confirmed diagnosis of COVID-19, with either lung CT-Scan result, which is typical for COVID-19 pulmonary involvement,or RT-PCR confirmation.<br>Less than 7 days…	Intervention 1: Intervention group: Azithromycin inhaled spray (500µg/ml) 1 puff every 12 hours, for 7 days (In addition to routine treatment according to the latest national guideline for the treatment of new corona-virus). Intervention 2: Control group: Routine treatment according to the latest national guideline for the treatment of new corona-virus.	Iran	Iran	yes	both	routine treatment according to the latest national guideline for the treatment of new corona-virus.	not declared
IRCT20080901001165N51	Investigating the efficacy and safety of Hydroxychloroquine nasal spray in controlling the symptoms of patients with COVID-19	Sina Darou Laboratories Company	2020-05-01	en.irct.ir	Recruiting	80	Inclusion criteria: Age: equal or more than 18 years;<br>The patient have written consciously and freely consent to participate in the study;<br>The patient's clinical symptoms (dry cough, shortness of breath, fever) confirm COVID-19.<br>Confirmed diagnosis of COVID-19, with either lung CT-Scan result, which is typical for COVID-19 pulmonary involvement,or RT-PCR confirmation.<br>Less than 7 days…	Intervention 1: Intervention group: Hydroxychloroquine nasal spray (500µg/dose) 1 puff in each nostril every 12 hours, for 7 days (In addition to routine treatment according to the latest national guideline for the treatment of new corona-virus). Intervention 2: Control group: Routine treatment according to the latest national guideline for the treatment of new corona-virus.	Iran	Iran	yes	both	routine treatment according to the latest national guideline for the treatment of new corona-virus.	not declared
IRCT20080901001165N52	Investigating the efficacy of high dose of glucocorticoid in patients with moderate to severe pneumonia related to COVID-19	Bagheiat-allah University of Medical Sciences	2020-05-05	en.irct.ir	Recruiting	50	Inclusion criteria: Confirmed diagnosis of COVID-19, with either lung CT-Scan result, which is typical for COVID-19 pulmonary involvement,or RT-PCR confirmation.<br>The patient has written consciously and freely consent to participate in the study;<br>The patient has moderate to severe Corona-Virus associated pneumonia;<br>In the first 48 hours of hospitalization, the patient did not show an impr…	Intervention 1: Intervention group: At Day 1: Amp. Methylprednisolone 500mg IV infusion over 1 hour. At Day 2 and 3, Amp. Methylprednisolone 250mg IV infusion over 1 hour. At Day 4 and 5, Amp. Methylprednisolone100mg IV infusion over 1 hour. Then, Tab. Prednisolone 25mg, per oral, daily, until the day of discharge, then Tab. Prednisolone will gradually taper off over during 1 month. All patients …	Iran	Iran	yes	both	All patients in both groups receive routine treatment according to the latest national guideline.	not declared
IRCT20080901001165N53	Investigating the efficacy and safety of Interferon Beta1a nasal spray in controlling the symptoms of patients with COVID-19	Bagheiat-allah University of Medical Sciences	2020-05-14	en.irct.ir	Recruiting	100	Inclusion criteria: <br> Age: equal or more than 18 years;<br> The patient have written consciously and freely consent to participate in the study;<br> The patient's clinical symptoms (dry cough, shortness of breath, fever) confirm COVID-19.<br> Confirmed diagnosis of COVID-19, with either lung CT-Scan result, which is typical for COVID-19 pulmonary involvement,or RT-PCR confirmation.<br> Less th…	Intervention 1: Intervention group: Interferon Beta 1a nasal spray 1 puff in each nostril every 6 hours, for 14 days (In addition to routine treatment according to the latest national guideline for the treatment of new corona-virus). Intervention 2: Control group: Routine treatment according to the latest national guideline for the treatment of new corona-virus.	Iran	Iran	yes	both	routine treatment according to the latest national guideline for the treatment of new corona-virus.	not declared
IRCT20080901001165N55	Investigating the efficacy and safety of N-Acetyl Cysteine (NAC) inhalation spray in controlling the symptoms of patients with COVID-19	Bagheiat-allah University of Medical Sciences	2020-05-23	en.irct.ir	Recruiting	72	Inclusion criteria: <br> Age: equal or more than 18 years;<br> The patient have written consciously and freely consent to participate in the study;<br> The patient's clinical symptoms (dry cough, shortness of breath, fever) confirm COVID-19.<br> Confirmed diagnosis of COVID-19, with either lung CT-Scan result, which is typical for COVID-19 pulmonary involvement,or RT-PCR confirmation.<br> Less th…	Intervention 1: Intervention group: NAC inhalation spray (200 microgram NAC/puff) 1 puff every 12 hours, for 7 days (In addition to routine treatment according to the latest national guideline for the treatment of new corona-virus). Intervention 2: Control group: Routine treatment according to the latest national guideline for the treatment of new corona-virus.	Iran	Iran	yes	both	routine treatment according to the latest national guideline for the treatment of new corona-virus.	not declared
IRCT20080901001165N56	Evaluation efficacy of "Curcumin and Resveratrol" capsule in controlling symptoms in patients with COVID-19	Bagheiat-allah University of Medical Sciences	2020-05-23	en.irct.ir	Recruiting	60	Inclusion criteria: <br> Age: equal or more than 18 years;<br> The patient have written consciously and freely consent to participate in the study.<br> The patient's clinical symptoms (dry cough, shortness of breath, fever) confirm COVID-19.<br> Confirmed diagnosis of COVID-19, with either lung CT-Scan result, which is typical for COVID-19 pulmonary involvement,or RT-PCR confirmation.<br> Less th…	Intervention 1: Intervention group: "Curcumin and Resveratrol" Capsule (Each capsule contains 200 mg of curcumin, 200 mg of resveratrol as active ingredients, and 100 mg of lactose as filler), 1 Cap. every 12 hours, for 7 days (In addition to routine treatment according to the latest national guideline for the treatment of new corona-virus). Intervention 2: Control group: routine treatment accord…	Iran	Iran	yes	both	routine treatment according to the latest national guideline for the treatment of new corona-virus.	not declared
IRCT20080901001165N58	Investigating the efficacy and safety of Plasmapheresis in patients with Moderate to severe COVID-19	Bagheiat-allah University of Medical Sciences	2020-05-27	en.irct.ir	Not Recruiting	100	Inclusion criteria: Confirmed diagnosis of COVID-19, with either lung CT-Scan result, which is typical for COVID-19 pulmonary involvement,or RT-PCR confirmation.<br>The patient/Legal guardian has written consciously and freely consent to participate in the study;<br>The patient has moderate to severe Corona-Virus associated pneumonia;<br>In the first 48 hours of hospitalization, the patient did n…	Intervention 1: Intervention group: Plasmapheresis 3-5 session (based on clinical improvement), In addition to Amp. Methylprednisolone (500 mg day1, 250 mg day 2 and day3, IV) and routine treatment according to the latest national guideline for the treatment of new corona-virus. Intervention 2: Control group: Amp. Methylprednisolone (500 mg day1, 250 mg day 2 and day3, IV) and routine treatment a…	Iran	Iran	yes	both	routine treatment according to the latest national guideline for the treatment of new corona-virus	not declared
IRCT20080901001165N59	Investigating the efficacy and safety of Niwasha mouthwash in controlling the symptoms of patients with COVID-19	Niwasha company	2020-05-27	en.irct.ir	Recruiting	80	Inclusion criteria: <br> Age: equal or more than 18 years;<br> The patient have written consciously and freely consent to participate in the study.<br> The patient's clinical symptoms (dry cough, shortness of breath, fever) confirm COVID-19.<br> Confirmed diagnosis of COVID-19, with either lung CT-Scan result, which is typical for COVID-19 pulmonary involvement,or RT-PCR confirmation.<br> Less th…	Intervention 1: Intervention group: Niwasha mouthwash 1 puff into the mouth every 12 hours, for 7 days (In addition to routine treatment according to the latest national guideline for the treatment of new corona-virus). Intervention 2: Control group: Routine treatment according to the latest national guideline for the treatment of new corona-virus.	Iran	Iran	yes	both	routine treatment according to the latest national guideline for the treatment of new corona-virus.	not declared
IRCT20080901001165N60	Investigating the efficacy of Provita Capsule in controlling the symptoms of patients with COVID-19	Bagheiat-allah University of Medical Sciences	2020-05-28	en.irct.ir	Recruiting	30	Inclusion criteria: <br> Age: equal or more than 18 years;<br> The patient have written consciously and freely consent to participate in the study;<br> The patient's clinical symptoms (dry cough, shortness of breath, fever) confirm COVID-19.<br> Confirmed diagnosis of COVID-19, with either lung CT-Scan result, which is typical for COVID-19 pulmonary involvement,or RT-PCR confirmation.<br> Less th…	Intervention 1: Intervention group: Provita Capsule (each capsule contain vitamin A, E, D, C, B family, Zn, Se, Para-biotic, and inactive ingredients, produced by Tak-Gen-Zist pharmaceutical company, Iran) 1 capsule, every 12 hours, for 21 days (In addition to routine treatment according to the latest national guideline for the treatment of new corona-virus). Intervention 2: Control group: Placeb…	Iran	Iran	yes	both	In addition to routine treatment according to the latest national guideline for the treatment of new corona-virus.	not declared
IRCT20081011001323N25	Efficacy of extract of of Zingiber cinnamomum and zataria multiflora in covid-19 disease	Yasouj University of Medical Sciences	2020-05-17	en.irct.ir	Recruiting	80	Inclusion criteria: <br> Age over 18 years<br> suffering from CAovid-19 with moderate to severe symptoms<br> Having informed consent for entrance of study<br>	Intervention 1: Intervention group: In this group, in addition to the standard daily intervention, a capsule of a combined extract of 3 plants of Zingiber cinnamon and zataria multiflora( 200 mg dried extract of each plant) made by Armagan Salamat Zagros Yasuj Company is consumed for one week every morning after a meal with a glass of water. On days 0,3,7,10,and 14 patients check for temperature,…	Iran	Iran	yes	both	Routine treatment according to the latest national guideline for the treatment of new corona-viru	not declared	saglasan za both		suglasan
IRCT20081019001369N2	Effect of berberine on COVID-19	Mashhad University of Medical Sciences	2020-04-07	en.irct.ir	Recruiting	40	Inclusion criteria: Patients with covid-19 symptoms<br>Indication of home quarantine and outpatient medication	Intervention 1: In addition to the standard treatment regimen for COVID-19, the berberine hydrochloride capsule (Pharmaceutical grade) 300 mg will be given three times a day for 2 weeks. Berberine capsule (300 mg) is formulated at the School of Pharmacy with the inert ingredients of aerosol and avicel. Intervention 2: Control group: Patients on the standard treatment regimen for COVID-19 will rec…	Iran	Iran	yes	both	standard anti-coronavirus drugs	not declared
IRCT20081019001369N3	Effect of crocetin on COVID-19	Mashhad University of Medical Sciences	2020-04-11	en.irct.ir	Recruiting	40	Inclusion criteria: Patients with COVID-19 symptoms Indication of home quarantine and outpatient medication	Intervention 1: Intervention group: In addition to the standard treatment regimen for COVID-19, the crocetin capsule 22.5 mg (7.5 mg, three times a day) will be given for 2 weeks. Intervention 2: Control group: Patients on the standard treatment regimen for COVID-19 will receive placebo capsules 3 times a day for 2 weeks. The placebo is formulated in capsules of the same shape and size as the dru…	Iran	Iran	yes	both	control group receives standard anti-coronavirus drugs with placebo	not declared
IRCT20081019001369N4	Effect of minocycline on COVID-19	Mashhad University of Medical Sciences	2020-04-11	en.irct.ir	Recruiting	40	Inclusion criteria: Patients with covid-19 symptoms Indication of home quarantine and outpatient medication;<br>Age range 18 to 65	Intervention 1: Intervention group: In addition to the standard treatment regimen forCOVID-19, the minocycline capsule 100 mg will be given two times a day for 2 weeks. Intervention 2: Control group: Patients on the standard treatment regimen for COVID-19 will receive placebo capsules two times a day for 2 weeks. The placebo is formulated in capsules of the same shape and size as the drug capsule…	Iran	Iran	yes	both	standard anti-coronavirus drugs with placebo	not declared
IRCT20081019001369N5	Effect of lithium carbonate on COVID-19	Mashhad University of Medical Sciences	2020-04-26	en.irct.ir	Recruiting	40	Inclusion criteria: Patients with covid-19 symptoms<br>Indication of home quarantine<br>outpatients<br>aged range 18-65 uears old	Intervention 1: Intervention group: In addition to the standard treatment regimen for COVID-19, the lithium carbonate tablets (300 mg/day to 900 mg/day) will be given for 2 weeks. Intervention 2: Control group: Patients on the standard treatment regimen for COVID-19 will receive placebo tablets once a day for 2 weeks. The placebo is formulated in tablets of the same shape and size as the drug tab…	Iran	Iran	yes	both	standard anti-coronavirus drugs with placebo	not declared
IRCT20081019001369N6	Clinical trial of trans sodium crocetinate against COVID-19	Mashhad University of Medical Sciences	2020-05-17	en.irct.ir	Not Recruiting	30	Inclusion criteria: <br> Patients with clinical diagnosis for Covid-19 disease,<br> Patients with acute respiratory distress syndrome (ARDS),<br> Patients not having kidney, liver and heart dysfunction according to clinical and laboratory findings<br> PF ratio (the ratio of arterial oxygen partial pressure to fractional inspired oxygen) <300 ,<br>	Intervention 1: Intervention group: In addition to the standard treatment regimen for COVID-19, the trans sodium crocetinate 1 mg/kg/day will be given i.v. for 1 weeks. Intervention 2: Control group: Patients will received the standard treatment regimen for COVID-19 for 7 days.	Iran	Iran	yes	both	standard anti-coronavirus drugs	not declared
IRCT20081019001369N7	Clinical trial of trans sodium crocetinate against COVID-19	Mashhad University of Medical Sciences	2020-09-27	en.irct.ir	Not Recruiting	30	Inclusion criteria: Patients with clinical diagnosis for COVID-19 disease<br>Patients with acute respiratory distress syndrome (ARDS)<br>PF ratio (the ratio of arterial oxygen partial pressure to fractional inspired oxygen) <200<br>Patients not having kidney, liver and heart dysfunction according to clinical and laboratory findings	Intervention 1: Intervention group: In addition to the standard treatment regimen for COVID-19, the trans sodium crocetinate spray with a nebulizer as an oral spray twice a day will be given for 1 week. Intervention 2: Control group: Patients will received the standard treatment regimen for COVID-19 for 7 days.	Iran	Iran	yes	both	receives standard anti-coronavirus drugs	not declared
IRCT20081027001411N3	Effect of Prednisolone on treatment of COVID-19	Tehran University of Medical Sciences	2020-06-01	en.irct.ir	Recruiting	60	Inclusion criteria: <br> COVID-19 patient with Acute Respiratory Distress Syndrome (ARDS) and confirmed by positive PCR test for SARS-CoV-2<br> or confirmed by abnormal CT scan finding (bilateral, sub pleural, peripheral ground glass opacities),<br> With blood oxygen saturation <93%,<br> Not responding to stamdard COVID-19 treatment after 48-72h<br>	Intervention 1: Intervention group: Patients hospitalized with COVID-19 disease who in addition to their standard treatment will received 0.5mg/kg prednisolone in three divided doses up to 30 mg per day for 5-7 days. Intervention 2: Control group: Patients hospitalized with COVID-19 disease who are received standard treatment.	Iran;Iran;Iran;Iran	Iran	yes	both	receive standard treatment for COVID-19 disease	not declared
IRCT20081027001411N4	Effect of TOCILIZUMAB (ACTEMRA) on treatment of COVID-19	Tehran University of Medical Sciences	2020-07-09	en.irct.ir	Recruiting	40	Inclusion criteria: COVID-19 patients confirmed by positive PCR ?test for SARS-CoV-19<br>or confirmed by abnormal CT scan finding (bilateral, sub pleural, peripheral ground glass ?opacities),<br>with Blood oxygen saturation <93%,<br>with Respiratory Rate >24 breaths/minute,<br>high CRP rate,<br>lymphopenia < 1100<br>not responding to standard COVID-19 treatment.	Intervention 1: Intervention group: Patients hospitalized with COVID-19 disease will receive 8mg/kg Tocilizumab (Roche) in addition to their standard treatment. If the patients condition is not stable 2 doses by 12 hours will be administrated (maximum dose: 800 mg). Intervention 2: Control group: Patients hospitalized with COVID-19 disease will receive Half-normal saline with the standard treatme…	Iran;Iran	Iran	yes	both	receive only standard treatment for COVID-19 disease	not declared
IRCT20091201002804N12	The effect of surfactant on clinical outcome of patients with COVID-19	Shahid Beheshti University of Medical Sciences	2020-06-01	en.irct.ir	Recruiting	60	Inclusion criteria: <br> if the patient is intubated and under mechanical ventilation with SpO2<85%<br> If the patient has confirmed COVID-19<br>	Intervention 1: Intervention group: Intra-tracheal surfactant in COVID-19 patients who are under mechanical ventilation, which includes the administration of a standard dose of surfactant inside the airway of the patient with COVID-19 diagnosis, which is administered immediately on the first day of intubation and in two doses at intervals within 6 hours. The dose of the drug is a vial containing …	Iran	Iran	yes	both	standard treatment	not declared
IRCT20101219005416N2	Evaluation of the effect of traditional Iranian medicine product on improvement of clinical menifestation of COVID -19	Kerman University of Medical Sciences	2020-04-03	en.irct.ir	Recruiting	80	Inclusion criteria: The patients that confirmed COVID- 19 with specialist on the base of CT changing and pharyngeal specimen	Intervention 1: Intervention group: Patients admitted to hospital in addition to receiving standard treatments of the Corona Country Committee, received a traditional product based on Astragalus gossypinus of 10 cc daily for 2 hours and food spice based on Ferula assa-foetida of 2 grams once a day with apple juice. Traditional protocol duration is 5 days. Intervention 2: Control group: Hospitaliz…	Iran	Iran	yes	both	standard treatment	not declared
IRCT20101219005416N3	Effect of traditional medicine protocol included Astraglus gossypinus with Ferula assa capsule on improvement of COVID-19 outpatients symptoms	Kerman University of Medical Sciences	2020-08-26	en.irct.ir	Recruiting	120	Inclusion criteria: The patients that confirmed COVID- 19 with specialist on the base of CT changing or pharyngeal specimen or clinical symptoms	Intervention 1: Control group: Hospitalized patients are receiving standard corona treatment. Intervention 2: Intervention group: Patients admitted to hospital in addition to receiving standard treatments of the Corona Country Committee, received a traditional product based on Astragalus gossypinus of 10 cc daily for 3 hours and two Ferula assa-foetida capsule of 500mgr daily. Traditional protoco…	Iran	Iran	yes	both	standard treatment	not declared
IRCT20110907007511N4	Effect of Lavender syrup on COVID-19	Gorgan University of Medical Sciences	2020-07-25	en.irct.ir	Recruiting	30	Inclusion criteria: Age between 18 and 65 years<br>Conscious consent to participate in the study<br>Fever greater than 38 degrees or a feeling of hot flashes with at least one clinical sign of a dry cough, 24% number of breaths per minute, headache or body aches, feeling weak and lethargic, anosmia (olfactory disturbance) or taste disturbances, nausea<br>Seven days or less after the onset of symp…	Intervention 1: Intervention group: Supportive treatments related to the control of fever, pain, cough and other symptoms will be prescribed according to the common COVID-19 protocols in classical medicine. Also, in the intervention group receive 9 mL of lavender syrup twice a day for 14 days in addition to routine treatments (18 mL daily). Lavender syrup is prepared as follows:100 g of dried lav…	Iran	Iran	yes	both	routine treatments	not declared
IRCT20111224008507N3	Evaluation of the effect of Ivermectin in the treatment of coronavirus infection	Mazandaran University of Medical Sciences	2020-06-27	en.irct.ir	Recruiting	60	Inclusion criteria: Patients hospitalized with suspected Covid-19<br>Informed consent for inclusion in study<br>Age above 5 years<br>Weight above 15 kg	Intervention 1: Control group: In the control group, only standard drugs of the national protocol are used. Intervention 2: Intervention group: In the intervention group, along with the standard drugs of the national protocol, a single dose of 3 mg Ivermectin oral tablet with a dose of 0.2 mg/kg of Tadbir Kala Jam Company will be used according to the following table: weight 15-24, 3 mg; Weight 2…	Iran	Iran	yes	both	standard drugs of the national protocol for the treatment of coronavirus infection	not declared
IRCT20120215009014N353	Effect of plasma of patients recovered from covid-19 versus control group on treatment of covid-19	Hamedan University of Medical Sciences	2020-04-27	en.irct.ir	Recruiting	100	Inclusion criteria: Age of 18 to 65 years,<br>Moderate to severe covid-19 disease,	Intervention 1: Intervention group: Routine care (For outpatients: 250 mg chloroquine tablets every 12 hours for the first day and then every day for up to 6 days; for inpatients: tablet Lupinavir 200 mg and tablet Ritonavir 50 mg every 12 hours for 14 days) plus plasma of patients recovered from covid-19 500 U every week for at least 3 weeks. Intervention 2: Control group: Just routine care (For…	Iran	Iran	yes	both	routine care (For outpatients: 250 mg chloroquine tablets every 12 hours for the first day and then every day for up to 6 days; for inpatients: tablet Lupinavir 200 mg and tablet Ritonavir 50 mg every 12 hours for 14 days)	3				chloroquine	N/A	500mg first day, 250mg up to six day	oral	Lupinavir	N/A	400mg	oral	Ritonavir	N/A	100mg	oral
IRCT20120215009014N354	Evaluating the effect of intravenous hydrocortisone, methylprednisolone, and dexamethasone in treatment of patients with moderate to severe acute respiratory distress syndrome caused by COVID-19	Hamedan University of Medical Sciences	2020-05-12	en.irct.ir	Not Recruiting	81	Inclusion criteria: Age of 18 to 70 years,<br>Hospitalized in intensive care unit in less than past 48 hours,<br>Mild to moderate acute respiratory distress syndrome due to COVID-19,<br>Bilateral pulmonary infiltration in chest X-ray or CT-scan,<br>Respiratory distress with more than 24 breathe per minute	Intervention 1: Intervention group 1: Routine care plus intravenous hydrocortisone 50 mg every 6 hours for 5 days. Intervention 2: Intervention group 2: Routine care plus intravenous methylprednisolone 40 mg every 12 hours for 5 days. Intervention 3: Intervention group 3: Routine care plus intravenous dexamethasone 20 mg daily for 5 days.	Iran	Iran	yes	both	Routine care	not declared
IRCT20120215009014N355	Evaluating the effect of intravenous N-acetyl cysteine versus placebo in the treatment of patients with mild and moderate acute respiratory distress syndrome caused by COVID-19	Hamedan University of Medical Sciences	2020-05-18	en.irct.ir	Recruiting	92	Inclusion criteria: <br> Age of 18 to 70 years,<br> Being hospitalized in intensive care unit in less than past 48 hours,<br> Mild to moderate acute respiratory distress syndrome due to COVID-19,<br> Bilateral pulmonary infiltration in chest X-ray or CT-scan,<br> Respiratory distress with more than 24 breathe per minute<br>	Intervention 1: Intervention group: Routine care plus intravenous infusion of N-acetyl cysteine 40 mg/kg/day diluted in 100 ml dextrose 5% for 3 days. Intervention 2: Control group: Routine care plus intravenous infusion of 100 ml dextrose 5% daily for 3 days.	Iran	Iran	yes	both	Routine care	not declared
IRCT20120225009124N4	Efficacy of dexamethasone, IV-IG and Interferone beta for treatment of patients with severe COVID-19	Gorgan University of Medical Sciences	2020-04-02	en.irct.ir	Recruiting	105	Inclusion criteria: Age 18-70 years<br>Sever COVID19 disease with the following criteria: SPpO2 below 90% and respiratory rate higher 24 per minute; Involvement of more that 50% of lung in CT-scan	Intervention 1: Control group: Receive standard treatment for COVID19 according to the protocol of MOH of Iran (antiviral drugs and hydroxychloroquine). Intervention 2: Intervention group 1: Receive standard treatment for COVID19 and combination of dexamethadone, IV-IG and Interferon beta at admission. Intervention 3: Intervention group 2: Receive standard treatment for COVID19 and combination of…	Iran	Iran	yes	both	receive standard treatment for COVID19 according to the protocol of MOH of Iran	not declared
IRCT20130812014333N145	Comparative assessment of the efficacy and safety of add ontreatment with “Sofosbuvir standard of care therapeutic regimenVelpatasvir” to “standard of caretherapeutic regimen” in patients with COVID-19	Kermanshah University of Medical Sciences	2020-03-30	en.irct.ir	Recruiting	80	Inclusion criteria: Age over 18 years<br>Absolute lymphocyte count <1100 / ML or SaO2 <93	Intervention 1: The intervention group in addition to standard treatment (400 mg of hydroxychloroquine and 100 to 400 mg of Lupinavir-ritonavir at a time), will receive 100 to 400 mg of Sofosbuvir-Velpatasvir for 10 days. Intervention 2: The control group will receive standard treatment including 400 mg of hydroxychloroquine and 100 to 400 mg of lupinavir-ritonavir for 10 days at a time.	Iran	Iran	yes	both	400 mg of hydroxychloroquine and 100 to 400 mg of lupinavir-ritonavir for 10 days at a time.	2				hydroxychloroquine	10 days	400mg	N/A	lupinavir-ritonavir	10 days	100mg-400mg	N/A
IRCT20130812014333N147	Comparative assessment of the efficacy and safety of addon treatment with “Sofosbuvir-Daclatasvir”, “Lithium”,and “Trifluoprazine” to “standard of care in three groups of patients with COVID-19	Kermanshah University of Medical Sciences	2020-04-22	en.irct.ir	Recruiting	80	Inclusion criteria: Age over 18 years<br>Absolute lymphocyte count <1100 / ML or SaO2 <93	Intervention 1: The first group will receive the standard treatment consisted of 200 mg Tab Hydroxychloroquine 2 times every 12 hours on the first day and then one every 12 hours up to 10 days). Intervention 2: The second group will receive 60 to 400 mg daily of Tab Sofosbuvir-Daclatasvir for 10 days with standard treatment ( 200 mg Tab Hydroxychloroquine 2 times every 12 hours on the first day a…	Iran	Iran	yes	both	200 mg Tab Hydroxychloroquine 2 times every 12 hours on the first day and then one every 12 hours up to 10 days	1				Hydroxychloroquine	10 days	400mg first day, 250mg up to six day	oral
IRCT20131125015536N13	Assessment of the effect of nanocurcumin supplement in patients with COVID-19	Tehran University of Medical Sciences	2020-10-03	en.irct.ir	Recruiting	48	Inclusion criteria: Confirmation of Covid-19 by positive PCR test or lung scan<br>Admission to hospital Corona wards other than ICU<br>Filling out the informed consent form by the patient or the patient's first-degree relatives	Intervention 1: Intervention group: People in the intervention group will receive nanocurcumin supplement at a dose of 160 mg per day for 6 days. Curcumin is a natural polyphenolic antioxidant responsible for the turmeric yellow color. Nanocurcumin supplements are produced in the form of 40 mg capsules by Exir Nano Sina Company, and patients will receive 4 supplements orally (every 12 hours 2 cap…	Iran;Iran	Iran	yes	unclear	in addition to the routine treatment	not declared
IRCT20131129015584N2	The effect of herbal syrup on patients with corona	Mazandaran University of Medical Sciences	2020-05-08	en.irct.ir	Recruiting	152	Inclusion criteria: Probable diagnosis of COVID-19 based on national Iranian protocol	Intervention 1: Intervention group: standard treatment of COVID-19 + herbal syrup (Iranian medicine product made by the research team): 100 cc of the syrup is mixed with 100 cc of hot water and eaten 30 minutes after a meal (three times a day). Intervention 2: Control group: standard treatment of COVID-19(Kaletra+ Azitromycine).	Iran	Iran	yes	both	Corona standard treatment	not declared
IRCT20131129015584N3	The effect of hot cupping on corona symptoms	Mazandaran University of Medical Sciences	2020-05-20	en.irct.ir	Recruiting	68	Inclusion criteria: Probable diagnosis of COVID-19 based on national Iranian protocol	Intervention 1: Intervention group: The standard treatment for COVID-19 (Azithromycin daily + Kaletra *2 BD) + hot cupping is 4 cm (T4) on each side of the vertebrae, 4 cm from the spinus process (for 5 minutes with a medium glass with a mouth diameter of 7 cm and a height of 7-9 cm). So that the suction rate is between 10 and 15 mm.); Three times a day for 7 days. Intervention 2: Control group: …	Iran	Iran	yes	both	Standard treatment of COVID-19 according to the protocol of the Ministry of Health of Iran	not declared
IRCT20140305016852N4	Comparison of three methods of treatment in patients with severe acute respiratory syndrome coronavirus 2 (SARS-CoV-2) with and without coronavirus positive test	Sabzevar University of Medical Sciences	2020-05-04	en.irct.ir	Recruiting	30	Inclusion criteria: The patient was admitted to the acute respiratory center<br>Consent to participate in the study<br>Age 15 to above<br>Do not take vitamin C and D supplements<br>No gout<br>Lack of kidney and liver disease<br>No pregnancy or lactation<br>No treatment with anti convulsants	Intervention 1: Intervention group: In this group, untreated COVID-19 patients are treated with routine treatments and 50,000 units of vitamin D daily for one week. Intervention 2: Intervention group: In this group, untreated COVID-19 patients are treated with routine and vitamin C-containing treatments containing 500 mg daily for one week. Intervention 3: Control group: The control group include…	Iran	Iran	yes	both	receiving routine treatment under the supervision of a specialist	not declared
IRCT20140528017891N8	The effect of stem cell transplantation in the treatment of COVID-19	MOM research and innovation center	2020-03-28	en.irct.ir	Not Recruiting	10	Inclusion criteria: Patients in acute phase<br>Laboratory confirmation of SARS-COV-2 infection<br>Pneumonia confirmed by chest x-ray or tomography<br>Respiratory rate> 30 times / minute<br>Oxygen Saturation less than 93%<br>Arterial oxygen partial pressure (Pao2) /oxygen inhalation(Fio2) less than 300 mmHg<br>No history of tumor or malignant disease	Intervention 1: Intervention group: In this group, mesenchymal stem cells will be injected at an initial dose of 0.5-1 milion/ kg. This process will be performed on the first, third and sixth days. This intervention will be done along with other treatments for this type of patients, varying in severity of COVID Infectious, and in accordance with national and international guidelines. Mesenchymal …	Iran	Iran	yes	both	routine medication according to national and international guidelines, depending on the severity of COVID-19	not declared
IRCT20140617018126N2	Persian Medicine Products in Covid-19	Tabriz University of Medical Sciences	2020-03-29	en.irct.ir	Not Recruiting	60	Inclusion criteria: Over 18 years old patients hospitalized, with or suspected of COVID-19	Intervention 1: Intervention group: In the intervention group, in addition to the standard treatment, medicinal herbal products will be prescribed. The drug will be given in two combination forms. One in the form of a syrup containing the following medicinal herbs: Zattaria multiflora, Punicagranatum, Marticaria chamomilla, Zizyphus sativa and Mentha spp, and the other in the form of a capsule co…	Iran	Iran	yes	both	Get standard treatment	not declared
IRCT20140911019125N8	The effect of dental pulp mesenchymal stem cells in treatment of corona disease	Kerman University of Medical Sciences	2020-09-26	en.irct.ir	Recruiting	120	Inclusion criteria: Patients aged between 18-95 years<br>Patients Approved for Covirus 19 by Laboratory Methods<br>Patients with mild to moderate respiratory distress<br>Hospitalization in the ICU	Intervention 1: Intervention group: The extracted tooth is brought to the laboratory. After separating the tooth pulp, it is digested enzymatically and cultured. Once the cells have reached a sufficient level, 40 million cells are injected intravenously into the patient at a time. These patients are patients admitted to the ICU who use an oxygen mask and receive stem cells upon arrival at the ICU…	Iran	Iran	yes	both	routine	not declared
IRCT20150716023235N15	sex hormones in coronavirus	Mashhad University of Medical Sciences	2020-05-29	en.irct.ir	Recruiting	80	Inclusion criteria: COVID-19 patients with respiratory, heart or kidney failure	Intervention 1: Intervention group: COVID-19 Patients with respiratory, heart, or kidney failure over 50 years of age in addition to conventional therapies received Depo– testosterone vial 200 ng/ml per week in male subjects and Medroxy Progesterone (Depo-Provera) 150mg/ml or progesterone intramuscular injection 60?mg/d per day in female subjects. In case of positive effect on controlling the pat…	Iran	Iran	yes	both	common treatment for COVID-19 based on national protocol including Hydroxychloroquine 200 mg UID twice a day, Naproxen 200 mg UID twice a day, Azithromycin 250 per day.	3				Hydroxychloroquine	N/A	400mg	N/A	Naproxen	N/A	400mg	N/A	Azithromycin	N/A	250mg	N/A
IRCT20150808023559N20	Efficacy of hydroxychloroquine plus favipiravir drug regimen in comparison with hydroxychloroquine plus kaletra in hospitalized patients with COVID-19	Ardabil University of Medical Sciences	2020-04-11	en.irct.ir	Recruiting	100	Inclusion criteria: Diagnosis of COVID-19 based on either ground glass appearance in chest CT scan or positive RT-PCR test for COVID-19<br>Requiring hospitalization<br>Patient's age between 16 and 100 years<br>Signed informed consent form	Intervention 1: Intervention group: Group receiving Favipiravir (Nafas farmed Co, Iran) plus Hydroxychloroquine (Iran daroo Co, Iran). This group will receive stat dose of eight 200 mg Favipiravir tablets (total 1600 mg) followed by Favipiravir 600 mg three times a day for 7 days plus Hydroxychloroquine 200mg two times per day for 7 days.This regimen could be continued for 10 days if necessary ac…	Iran	Iran	yes	both	Other supportive and routine care will be the same in both groups.	not declared	Saglasan sam da su u ovom radu navedeni samo intervencijski lijekovi bez opisa SoC		Suglasan
IRCT20150808023559N21	The Effect of Convalescent Plasma Therapy on Patients with 19-COVID	Ardabil University of Medical Sciences	2020-05-09	en.irct.ir	Recruiting	60	Inclusion criteria: Definitive diagnosis of Covid19 based on PCR<br>Blood oxygen saturation less than 90%<br>No recovery within 48 hours of routine treatment	Intervention 1: Intervention group: Patients in the intervention group, in addition to routine treatment, will receive convalescent Plasma extracted from improved patients from 19-COVID in the amount of 500 ml over a period of 4 hours. Intervention 2: Control group: They only receive routine treatment.	Iran	Iran	yes	both	routine treatment	not declared
IRCT20150914024017N1	ReciGen for treatment of Covid-19	Tehran University of Medical Sciences	2020-04-03	en.irct.ir	Recruiting	40	Inclusion criteria: patients who are diagnosed to have covid-19 based on Chest Ct Scan<br>patients being admitted to emergency room based on local guidelines<br>age 18 years or loder	Intervention 1: Intervention group: subcutaneous injection of Recigen (44mcg) daily until 5 days or the discharge day (which ever come sooner) in addition to standard treatment (based on the Ministry of Health protocol: chloroquine, etc .. ). Intervention 2: Control group: subcutaneous injection of placebo daily until 5 days or the discharge day (which ever come sooner) in addition to standard tr…	Iran	Iran	yes	both	in addition to standard treatment (based on the Ministry of Health protocol: chloroquine, etc .. )	not declared
IRCT20151227025726N14	Evaluation the effects of Favipiravir in COVID-19 patients	Shahid Beheshti University of Medical Sciences	2020-04-10	en.irct.ir	Recruiting	84	Inclusion criteria: Laboratory confirmed COVID-19 with RT-PCR<br>Age over 18 years old<br>Oxygen saturation < 93%<br>Fever more than 72 hours before admission<br>Bilateral pulmonary infiltration	Intervention 1: Intervention group: Favipiravir (Toliddaru-Sobhan Oncology company, Iran) at dose of 1600 mg BID for one day and then 600 mg BID for totally 7 days with the standard and supportive care. Intervention 2: Control group: Lopinavir-ritonavir (Heterd company, India) at dose of 200/50 mg two tablets BID for 7 days with the standard and supportive care.	Iran	Iran	yes	both	The other standard and supportive treatment will be done for both groups similarly.	not declared
IRCT20151227025726N18	Pentaglobin effect in critically ill patients with COVID-19	Shahid Beheshti University of Medical Sciences	2020-06-10	en.irct.ir	Not Recruiting	30	Inclusion criteria: <br> Laboratory COVID-19 confirmed with RT-PCR who has acute respiratory distress syndrome<br> Severely ill patient<br> Oxygen saturation < 93%<br> Not responding to national protocol after 72 hours<br> Bilateral pulmonary infiltration<br> Signed the consent form<br>	Intervention 1: Intervention group: Patients received 5 ml/kg body weight / day Pentaglobin (Biotest company, Germany) for 3 consecutive days. Patients also received standard treatment and supportive care (oxygen therapy and Anticoagulant) according to national guideline for COVID-19. Intervention 2: Control group: Patients will receive lopinavir-ritonavir (Heterd company, India) at dose of 200/5…	Iran	Iran	yes	both	Patients also received standard treatment and supportive care (oxygen therapy and Anticoagulant) according to national guideline for COVID-19.	2	komponente kod SoC		Suglasan	oxigen therapy	N/A	N/A	N/A	anticoagulant	N/A	N/A	N/A
IRCT20160131026298N2	The effect of PHR spray on patients with coronavirus-19	Bagheiat-allah University of Medical Sciences	2020-04-20	en.irct.ir	Not Recruiting	64	Inclusion criteria: Male or female patients 18-65 years with COVID-19 confirmed by PCR (with mild involvement) - Ground glass view on CT scan - Arterial oxygen saturation less than 93% - Breathing more than 24 times per minute - At the Beginning onset of the disease - Negative pregnancy test in women - Completion of informed consent form by patient or supervisor	Intervention 1: Intervention group:The group uses the following herbal medicine in addition to the current medicine for Covid-19: Drug Name: Pinene-Hydronoplactone-Ribonucleoic-Abbreviation: PHR160 - Drug Form: Inhaler Spray --- Ingredients: Sineol Menthol Crocin Safranol Alpha Tojun Oleic Acid Linoleic Acid Linolenic AcidIt was extracted from natural products found in 7 plant species by steam di…	Iran	Iran	yes	both	routine treatment	not declared
IRCT20160131026298N3	Evaluation of the effect of Iranian medicine product, Algro, on patients with coronavirus 19	Bagheiat-allah University of Medical Sciences	2020-04-30	en.irct.ir	Recruiting	80	Inclusion criteria: Male or female patients 18 years old and older with COVID-19<br>positive coronavirus 19 PCR<br>Ground glass view at low-dose CT scan<br>Arterial oxygen saturation less than 93%<br>Consciously completed consent form completed by the patient or the patient's supervisor	Intervention 1: Intervention group: The medicinal product includes a capsule composed of two herbs(salix ,lambs quarter). The amount of each of these substances in the capsule is 250 mg. The dosage of the product is three capsules a day, which is half an hour before each meal. This product is prepared by Armaghan Sabz Araz Teb Pharmaceutical Company.In this group, common medical drug is also cons…	Iran	Iran	yes	both	routine treatment According to the protocol of the Ministry of Health	not declared
IRCT20160131026298N5	Evaluation of the effect of SINA anti-flu natural product on COVID-19	Bagheiat-allah University of Medical Sciences	2020-08-23	en.irct.ir	Not Recruiting	80	Inclusion criteria: Male or female patients 18 years old and older with COVID-19<br>positive coronavirus 19 PCR Ground glass view at low-dose CT scan<br>Arterial oxygen saturation less than 93%<br>Consciously completed consent form completed by the patient or the patient's supervisor	Intervention 1: Intervention group: The product includes herbal syrup (Echinacea, thyme, hyssop, Chebulic Myrobaan), honey and glycyrrhizin drop.Dosage of syrup: every 6 hours;10 cc. Dosage of drop: 20 drops after lunch and dinner. In the intervention group, conventional medicine is used according to the latest protocol of the Ministry of Health at the begining of the study (Azithromycin 250mg on…	Iran	Iran	yes	both	usual medicines (According to the protocol of the Ministry of Health	not declared
IRCT20160131026298N6	Evaluation of the effectiveness of Nigel-7 capsule and black seed mixture on corona	Bagheiat-allah University of Medical Sciences	2020-09-08	en.irct.ir	Not Recruiting	80	Inclusion criteria: Male or female patients 18 years old and older with Coronavirus Disease 2019 (COVID-19)<br>Ground glass view at low-dose CT scan<br>Consciously completed consent form completed by the patient or the patient's supervisor	Intervention 1: Intervention group: Intervention groups will be two ones. Patients in the intervention group will receive the intervention drug (three capsules a day and ten grams of black seed mixture daily) that is made by Talaye sabze tooba company; in addition to the routine treatment (Azithromycin 250 mg daily for 10 days and Naproxen 250 mg twice a day for 10 days) . Intervention 2: Control…	Iran	Iran	yes	comparator	usual medicines (According to the protocol of the Ministry of Health	not declared
IRCT20160310026998N10	Study of the metformin effect on the survival and recovery rate of patients with COVID-19	Tabriz University of Medical Sciences	2020-03-26	en.irct.ir	Not Recruiting	200	Inclusion criteria: All patients with Covid-19 symptoms in patients with the history of close contact with suspected people in the last 14 days<br>fever<br>pulmonary involvement<br>normal or reduced cbc<br>reduced lymphocyte<br>positive PCR	Intervention 1: Intervention group: in addition to standard regimen of covid-19 patients will be administered Metformin 500 mg BID orally for 2 weeks. Intervention 2: Control group: standard regimen of covid-19 patients.	Iran	Iran	yes	both	received standard regimen for COVID-19	not declared
IRCT20160310026998N11	Effect of metformin in COVID-19 symptom improvement and death	Tabriz University of Medical Sciences	2020-03-27	en.irct.ir	Not Recruiting	200	Inclusion criteria: All patients with Covid-19 symptoms in patients with the history of close contact with suspected people in the last 14 days<br>fever<br>pulmonary involvement<br>normal or reduced cbc<br>reduced lymphocyte,<br>positive PCR	Intervention 1: Intervention group: in addition to standard regimen of covid-19 patients will be administered Metformin 500 mg BID orally for 2 weeks. Intervention 2: Control group: standard regimen of covid-19 patients.	Iran	Iran	yes	both	standard regimen for COVID-19.	Not declared
IRCT20160316027081N1	Effect of Licorice in COVID-19	Artesh University of Medical Sciences	2020-03-31	en.irct.ir	Not Recruiting	374	Inclusion criteria: Admitted patients with COVID-19 in the four hospitals of AJA medical University in Tehran<br>COVID-19 diagnosed by lung CT or naso-pharyngeal PCR	Intervention 1: Intervention group: In this group of patients with COVID-19, in addition to standard treatment introduced by the Ministry of Health, the second drug is also prescribed. It is a licorice-based herbal extract that contains licorice, Rheum palmatum, Rosa damascene, Crocus sativus, and Ziziphus jujube. In order to prepare this extract, simple substances of these herbal are first prepa…	Iran;Iran;Iran;Iran	Iran	yes	both	standard COVID-19 treatment based on the Ministry of Health's protoco	not declared
IRCT20160808029264N9	Effects of chest physiotherapy in COVID-19 patients with respiratory infection	Semnan University of Medical Sciences	2020-08-15	en.irct.ir	Not Recruiting	44	Inclusion criteria: People with a history of hospitalization in the Hospital of Semnan University of Medical Sciences due to the COVID-19 virus.<br>A minimum of 1 month and a maximum of 2 months from the time of discharge from the hospital<br>Positive PCR test or diagnosis of lung involvement based on CT scan of the lung at the time of admission<br>No drug and smoking addiction<br>No previous his…	Intervention 1: Intervention group: Chest physiotherapy intervention 5 days in a week for 10 sessions: 1- Segmental breathing exercises for lung lobes in lying and sitting position 2- Proper posture (postural drainage) 3- Deep breathing and diaphragmatic exercises 4- Incentive spirometer 5- Controlled movement and movement and breathing exercises while riding a stationary bike. Intervention 2: Co…	Iran	Iran	yes	comparator	Standard treatments include medications prescribed for the disease as directed by the treating physician	not declared	Da, iako je ovo fizioterapija, ukljucuje se		Suglasan.
IRCT20161206031256N3	Using interferon to treat COVID-19	Mashhad University of Medical Sciences	2020-06-02	en.irct.ir	Recruiting	76	Inclusion criteria: <br> Adult over 18 years<br> Clinical diagnosis of COVID-19<br>	Intervention 1: Intervention group 1: patients who will receive standard care plus 4 consecutive doses of intramuscular injection of beta-interferon (each vial contains 30 micrograms of interferon equivalent to 6 million international units. Intervention 2: Intervention group 2: : patients who will receive standard care plus 2 doses of subcutaneous injection of Alpha-interferon (each vial contain…	Iran;Iran	Iran	yes	both	receive standard care	not declared	Mislim da nema svrhe da opisujem trajanje trentmana SoC ako ista nije detaljno opisana		Suglasan.
IRCT20170210032478N3	Effect of Formoterol in treatment of covid19	National Research Institute of Tuberculosis and Lung Diseases	2020-04-29	en.irct.ir	Recruiting	50	Inclusion criteria: (COVID-19) with according to the clinical manifestations confirmed with CBC, CRP, and Chest radiography or other lab tests<br>Patients who voluntarily sign our consent form.	Intervention 1: Intervention group: Inhaled Formoterol? In this group along with the standard regiment according to the national guideline of treatment for COVID-19, patients will take Formoterol 1 Puff every 12 hours made by Medochemie Company for 7 days. Intervention 2: Control group: standard treatment according to protocol.	Iran	Iran	yes	both	standard treatment according to protocol	not declared	Mislim da nema svrhe da opisujem trajanje trentmana SoC ako ista nije detaljno opisana		Suglasan.
IRCT20171105037262N4	Adalimumab effect on COVID-19	Bagheiat-allah University of Medical Sciences	2020-06-18	en.irct.ir	Recruiting	100	Inclusion criteria: Having COVID-19<br>Respiratory distress with over 30 breaths per minute<br>O2 saturation less than 93% at rest<br>PaO2/Fio2 less than 300 mmHg<br>HRCT indicating COVID-19<br>positive PCR test result	Intervention 1: Intervention group: 50 patients with COVID-19 who receive routine antiviral treatment and chloroquine, have more than normal levels of TNF-a, and are at risk of critical disease statement (1-respiratory failure that needs mechanical ventilation, 2-shock, 3-any organ failure, 4-need to be admitted in ICU) will receive subcutaneous injection of anti-TNF-a (adalimumab), 40 mg, in per…	Iran	Iran	yes	both	Control group: Receiving standard antiviral treatment and Chloroquine. Intervention group: Receiving drugs used in control group plus subcutaneous injection of 40 mg adalimumab into the periumbilical region	not declared
IRCT20180103038199N3	effects of two products containing Noscapine on COVID-19	Mashhad University of Medical Sciences	2020-08-30	en.irct.ir	Not recruiting	120	Inclusion criteria: Patients who are strongly suspected of having COVID 19 disease in terms of clinical findings and CT scan findings<br>Patients who are clinically classified and hospitalized as severe<br>Patients who have no organ damage.<br>Confirmation of RT-PCR test for SARS-CoV-2<br>Age under 80 years<br>confirmation of pneumonia by chest x-ray<br>Blood oxygen saturation below 93%<br>Relati…	Intervention 1: Control group: Routine treatment based on physician's opinion and receive placebo syrup (dextrous syrup 60% and edible color, made by Mashhad University of Medical Sciences) 10 cc every 8 hours for 14 days. Intervention 2: Intervention group1: Opiucough Syrup - Receive routine treatment and 10 cc of Opiucough syrup (containing 17 mg noscapine per 10 ml, commercially available, Sep…	Iran	Iran	yes	both	routine treatment based on physician's opinion	not declared	VRAĆENO 120
IRCT20180513039641N2	Determination of dandelion capsule on patient with Covid-19 virus	Ghoum University of Medical Sciences	2020-07-27	en.irct.ir	Recruiting	80	Inclusion criteria: Patients Hospitalized in shaheed Beheshti Hospital in Qom with Covid-19 (their PCR test is positive).<br>Patients between 18-65 years.<br>Satisfaction of people to test this drug and its possible side effects.	Intervention 1: Intervention group: Oral yellow herbal Dandelion Capsule 300 mg with production license by the Managing Director of Nik Daroie Shafasaz Amiran Company and produced in Booali Daro Pharmaceutical Factory of Qom, 900 mg (3 capsules) per day after meals and for 40 days will be consumed by the candidates. It should be noted that hospitalized patients with positive COVID-19 test, also r…	Iran	Iran	yes	both	also receive standard COVID-19 treatments, including interferon beta-1b, dexamethasone, and remdesivir.	3				interferon beta-1b	N/A	N/A	N/A	dexamethasone	N/A	N/A	N/A	remdesivir	N/A	N/A	N/A
IRCT20180520039738N2	Evaluation and comparison of the effectiveness of standard treatment with stand treatment plus Vitamin A in treatment in covid19 patients	Saveh University of Medical Sciences	2020-04-10	en.irct.ir	Not recruiting	140	Inclusion criteria: Covid 19 patients<br>Age over one year<br>Age less than 75 years<br>Tendency to participate in research<br>Completion of informed written consent	Intervention 1: Intervention group:25000 IU vitamin A per day for ten days, the plus, the standard national treatment for COVID 19. Intervention 2: Control group: the standard national treatment for COVID19 ,and placebo.	Iran;Iran	Iran	yes	both	standard treatment recommended for COVID 19 in the national protocol.	not declared
IRCT20180608040007N2	Effect of Auriculotherapy in treatment of Covid 19	Yazd University of Medical Sciences	2020-06-13	en.irct.ir	Recruiting	70	Inclusion criteria: <br> Patients hospitalized for infectious parts suspected of having covid 19<br> Age from 10 to 70 years<br> Having a healthy double ear (for uricotherapy)<br> Participants self-reported for: no depression, no psychotropic medications, no pacemakers, no platinum or no metal objects in the body<br>	Intervention 1: Intervention group:First, 15 minutes is explained about orchicotherapy, and after disinfecting the ear with 70% alcohol and drying the spots: Thymus gland, Adrenal, lung 1 & 2, Throat, internal nose, larynx, Trachea, (left) Shenmen, zero point, thalamus point, Anxiety point, sensorial, vitality sing (right) is stimulated by the device (POINTER EXCEL (II) for 15 seconds. After uric…	Iran	Iran	yes	comparator	Routine treatments are performed and no new intervention is performed	not declared																										REGIMEN	oral
IRCT20180624040213N2	Montelukast in COVID-19	Babol University of Medical Sciences	2020-09-14	en.irct.ir	Recruiting	114	Inclusion criteria: All hospitalized patients with confirmed COVID-19 at both gender and 18-90 ages include in this study<br>All hospitalized patients with confirmed COVID-19 without other severe disease<br>Patient consent	Intervention 1: Test group: treatment with standard regimen along with Montelukast (current drugs for COVID-19 treatment such as Caletra and supportive treatment+ Montelukast at dose 10mg per day for at least 10 days). Intervention 2: Control group: standard regimen of COVID-19((current drugs for COVID-19 treatment such as Caletra and supportive treatment).	Iran	Iran	yes	both	standard regimen of COVID-19((current drugs for COVID-19 treatment such as Caletra and supportive treatment)	not declared				caletra	N/A	N/A	N/A																				i.v.
IRCT20180712040446N2	Investigating the effect of sweet almond on symptoms of COVID 19	Shahid Beheshti University of Medical Sciences	2020-07-01	en.irct.ir	Recruiting	60	Inclusion criteria: All patients with corona (confirmed by test or CT) who have one of the clinical manifestations (shortness of breath and cough).<br>Patients hospitalized	Intervention 1: Intervention group: Sweet almond product, 10 cc, three times a day, for 6 days, after each meal. Intervention 2: Control group: Standard treatment for COVID-19, according to the protocol of the Ministry of Health, including hydroxychloroquine sulfate (Amin Isfahan Pharmaceutical Company) in a dose of 200 mg, twice a day for 14 days.	Iran	Iran	yes	comparator	Standard treatment for COVID-19, according to the protocol of the Ministry of Health, including hydroxychloroquine sulfate (Amin Isfahan Pharmaceutical Company) in a dose of 200 mg, twice a day for 14 days	not declared				Hydroxychloroquine	14 days	400 mg/daily	not specified																				i.m.
IRCT20180712040449N2	Effect of oral multi-herbal preparation on COVID-19	Tehran University of Medical Sciences	2020-04-01	en.irct.ir	Recruiting	68	Inclusion criteria: Patients with one or more of the following symptoms in addition to acute respiratory disease (ARI):• RR> 30• PO2 <93%• Pulmonary infiltration in chest x-ray• Clinical judgment of a specialist<br>Age range of 18 to 75 years in both genders<br>Lack of any serious concomitant disease of the heart, brain, or lungs, metabolic disorders, and etc.<br>The patient’s ability and own wil…	Intervention 1: Intervention group: 34 patients receive herbal treatment including 150 ml of decoction (Matricaria chamomilla L., Zataria multiflora Boiss., Glycyrrhiza glabra L., Ziziphus jujuba Mill., Ficus carica L., Urtica dioica L., Althaea officinalis L., Hyssopus officinali L.) 3 times a day and capsule (Lyophilized powder from hydroalcoholic 70% extracts of Punica granatum L., Rheum palma…	Iran;Iran;Iran	Iran	yes	both	routine interventions according to the instructions of the Ministry of Health for 2 weeks.	not declared																											inhal.
IRCT20180923041093N5	Evaluation the efficacy of hot foot-bath on COVID-19	Shahid Beheshti University of Medical Sciences	2020-04-10	en.irct.ir	Not Recruiting	60	Inclusion criteria: Conscious satisfaction<br>Positive naso-pharyngeal RT-PCR test or chest CT scan or chest X ray	Intervention 1: Intervention group: They receive both usual treatments and foot bath (warm water at 42 C for 20 minutes and then kept warm for 5 minutes once a day for 7 days). Intervention 2: Control group: They receive only usual treatments based on classical medicine.	Iran	Iran	yes	both	usual treatments based on classical medicine.	not declared																											other
IRCT20180923041093N6	The efficacy of barely-based traditional remedy on COVID-19	Shahid Beheshti University of Medical Sciences	2020-06-11	en.irct.ir	Recruiting	60	Inclusion criteria: <br> Suffering from COVID-19 based on Positive nasopharyngeal RT-PCR test or CT of the chest<br> 18 years old or more<br> Informed consent<br>	Intervention 1: Intervention group: They receive both usual treatments (Fifth Edition of the Novel Corona Virus Guidelines: hydroxychloroquine/chloroquine phosphate with or without lopinavir/ritonavir or atazanavir/ritonavir) and barley-based remedy (water extract of barely, jujube and lasura) 200 cc, two times a day for 5 days. Intervention 2: Control group: They receive only usual treatments ba…	Iran	Iran	yes	both	usual treatments (Fifth Edition of the Novel Corona Virus Guidelines: hydroxychloroquine/chloroquine phosphate with or without lopinavir/ritonavir or atazanavir/ritonavir)	not declared																											not specified
IRCT20190226042851N1	Evaluation of the effect of nano-based inhalation solution to relieve shortness of breath in COVID-19 patients	Ahvaz University of Medical Sciences	2020-10-05	en.irct.ir	Not Recruiting	40	Inclusion criteria: Positive PCR test<br>The patient is not COPD<br>Not having acute kidney problems<br>The patient does not have Acute liver failure<br>18 years and older<br>The patient does not need ventilator therapy<br>The patient has low respiratory capacity<br>The patient has covide-19	Intervention 1: Intervention group: In addition to receiving the drug according to the national protocol, this group uses the drug under study by inhalation. The national protocol uses interferon beta-1a, interferon beta-1b, dexamethasone, prednisolone, corticosteroids, and heparin.This drug consists of deionized water and nano-sized silver particles with the chemical formula Ag. The equipment us…	Iran	Iran	yes	both	The national protocol uses the drugs interferon beta-1a, interferon beta-1b, dexamethasone, prednisolone, corticosteroids and heparin	6				interferon beta-1a	N/A	N/A	N/A	interferon beta -1b	N/A	N/A	N/A	predisolon	N/A	N/A	N/A	corticosteroids	N/A	N/A	N/A	heparin	N/A	N/A	N/A
IRCT20190312043030N2	The effect of selenium, vitamin C and methylprednisolone combination on mortality and morbidity of Covid-19 patients.	Tabriz University of Medical Sciences	2020-08-19	en.irct.ir	Recruiting	40	Inclusion criteria: Positive PCR test for Covid 19<br>Diffuse asymmetric pulmonary involvement on CT scan complies with Covid-19<br>Absence of evidence of liquid overload.<br>PaO2/FiO2 ratio =300 and >200 is mild ARDS; PaO2/FiO2 ratio100-200 is moderate ARDS; PaO2/FiO2 ratio <100 is severe ARDS<br>new/worsening respiratory symptoms within 1 week	Intervention 1: Control group:This group undergoing only routine treatments of the intensive care unit will be provided according to the national protocol that include tablet hydroxychloroquine and tablet lupinavir/ritonavir for 14 days and supportive care in ICU. Intervention 2: Intervention group: This group underwent routine treatments in the intensive care unit according to the national proto…	Iran	Iran	yes	both	routine treatments of the intensive care unit will be provided according to the national protocol that include tablet hydroxychloroquine and tablet lupinavir/ritonavir for 14 days and supportive care in ICU	3				Hydroxychloroquine	14 days	N/A	oral	lupinavir/ritonavir	14 days	N/A	N/A																not specified
IRCT20190406043175N3	The effect of diet based on traditional medicine on COVID-19	Mashhad University of Medical Sciences	2020-07-12	en.irct.ir	Not Recruiting	80	Inclusion criteria: Outpatient patients with clinical symptoms of covid 19 and RT-PCR testing or chest CT positive for the disease that referred home for treatment.<br>Under 60 years of age<br>Relative stability of cardiovascular status	Intervention 1: Intervention group: In addition to routine treatment, pomegranate juice is prescribed 3 glasses a day and 2 grams of sumac packs at noon and at night on food for four weeks. Intervention 2: Control group: Routine treatment.	Iran	Iran	yes	both	Routine treatment	not declared
IRCT20190418043307N1	Effect of selenium on covid-19 disease	Deputy Dean of Research and Technology, Ilam university of medical science	2020-05-17	en.irct.ir	Recruiting	100	Inclusion criteria: <br> Diagnosis of COVID-19 by RT-PCR test<br> Respiratory rate above 30 bar per minute<br> Percentage of peripheral blood oxygen saturation less than 90%<br> Relative oxygen depletion ratio to arterial oxygen saturation less than 300 mm Hg<br> Interloquin six blood levels higher Abnormally<br> age over 18 years<br>	Intervention 1: Intervention group: In addition to the standard protocol treatment, patients in the intervention group will receive 200 micrograms selenium daily for at least 2 weeks. Routine blood tests, the need for hospitalization, and the mortality rate will be measured as the study outcomes. Intervention 2: Control group: Participants in the control group will receive the standard protocol t…	Iran	Iran	yes	both	standard protocol treatment consists of 400 mg Hydroxychloroquine twice daily on day one, followed by 200 mg twice per day.	1				Hydroxychloroquine	14 days	800 mg/daily followed 400 mg/daily	oral
IRCT20190602043787N3	Ivermectin effect in the treatment of patients with covid-19	Mashhad University of Medical Sciences	2020-07-20	en.irct.ir	Recruiting	40	Inclusion criteria: Covid-19 patients whose diagnosis is confirmed by clinical signs of patients and other laboratory parameters,are checked:physicians clinical diagnosis includes the patients general condition and clinical symptoms.<br>O2 saturation less than 93% in infected patients<br>laboratory parameters(ESR,CRP,Ferrittin,CBC,Lymph count,D-dimer(if present))<br>Positive Real time PCR test re…	Intervention 1: Intervention group:in addition to similar treatments of control group,patients uses the following dose of Ivermectin 3 miligram manufactured by Erophartech/France : 200 microgram per kilogram that in a normal weight about 50-65 kilogram is about 12 miligram is equivalent to 4 tablets in one dose, in 65-80 kilogram is about 15 miligram is equivalent to 5 tablets in one dose and in …	Iran	Iran	yes	both	Patients will be treated with antiviral drugs according to existing standards with the same dose and frequency of administration as the standard treatment regimen ( for example hydroxychlorquin 200 mg , 2 tablets every 12 hours for first day and 1 tablet every 12 hours for 7 days)	1				Hydroxychloroquine	7 days	800 mg/daily followed 400 mg/daily	oral																				not specified ali piše tablets
IRCT20190624043993N2	Evaluation of ivermectin effects on Covid-19	Kermanshah University of Medical Sciences	2020-07-12	en.irct.ir	Not Recruiting	50	Inclusion criteria: Definite (clinical and positive PCR) Covid-19 disease<br>Less than 48 hours have passed since the onset of symptoms	Intervention 1: Intervention group: Patients will recieved ivermectin (150mcg/kg/day) along with the standard of care. Intervention 2: Control group: Patients will received the standard of care according to the national guideline.	Iran	Iran	yes	both	Patients will received the standard of care according to the national guideline.	not declared
IRCT20190727044343N2	Atorvastatin effect on COVID-19	Mazandaran University of Medical Sceinces	2020-04-19	en.irct.ir	Not Recruiting	100	Inclusion criteria: Confirmed COVID-19 Diagnosis<br>No prior Cardiovascular Disease<br>No history of Statins use<br>Chloroquine use<br>No prior Kaletra usage<br>No prior liver damage<br>No prior myositis	Intervention 1: Intervention group: Oral Atorvastatin 40 mg for 5 days. Intervention 2: Control group: Routine Care.	Iran	Iran	yes	both	Both groups will be under treatment with COVID-19 national standard protocol.	not declared
IRCT20190727044343N3	ANIF1 effect on COVID-19	Mazandaran University of Medical Sceinces	2020-06-12	en.irct.ir	Recruiting	60	Inclusion criteria: <br> COVID-19 diagnosis based on Lung Ct-Scan<br> COVID-19 diagnosis based on RT-PCR<br> Lymphopenia less than 1100<br> fever more than 38 degrees<br> Positive CRP<br> Positive respiratory symptoms<br> Gastroitestinal symptms<br>	Intervention 1: Intervention group: ANIF1 with specific doses of 10 cc as an oral syrup, 2 times a day for 7 days. Intervention 2: Control group: standard medication regimen according to the national standard protocolAND multivitamin syrup as placebo.	Iran	Iran	yes	both	standard medication regimen as recommended by the national standard protocol.(HCQ200BID and/or kaletra400mg bid)+ SYRUP MULTIVITAMIN as placebo	2				Hydroxychloroquine	7 days	400 mg/daily	oral	kaletra	7 days	800mg/daily	oral
IRCT20190810044500N5	Effect of colchicine in treatment of COVID-19	Yazd University of Medical Sciences	2020-05-18	en.irct.ir	Recruiting	200	Inclusion criteria: <br> - Age 18 to 70 years<br> - Detection of COVID-19 in the last 24 to 48 hours<br> - Candidate for hospitalization (o2sat <93% or RR> 24 or Pao2 / Fio2 <300)<br> - COVID-19 patients hospitalized with hospital indications according to the guideline of the country that has pulmonary infiltration in CT scan<br> -Not being pregnant and not becoming pregnant until 30 days after t…	Intervention 1: Intervention group: Receive 0.5 mg of colchicine until the third day and 12 days later one mg plus standard treatment including 200 mg hydroxychloroquine daily. Intervention 2: Control group: From the first to the third day, two tablets of placebo and for the next 12 days, one daily dose in addition to the standard treatment (200 mg hydroxychloroquine daily).	Iran	Iran	yes	both	standard treatment (200 mg hydroxychloroquine daily).	1	Da! prva 3 dana jedan režim, onda u NAREDNIH 12 dana drugi režim, dakle ukupno 15 dana	slažem se	Da, rekla bih i ja da je 15 dana ukupno, ali mogli su to i jasnije napisat	Hydroxychloroquine	12 days	200 mg/daily	oral
IRCT20190810044500N7	Evaluation of Levamisole efficacy in treatment of Covid-19	Yazd University of Medical Sciences	2020-09-19	en.irct.ir	Recruiting	50	Inclusion criteria: Ages 18 to 60 years<br>Diagnosis of Covid-19 over the past 24 hours<br>Female patients are not exposed to pregnancy and do not become pregnant until thirty days later.<br>Not taking levamisole for the past five days (due to 16-hour drug half-life)<br>Patients suspected to covid-19 based on clinical signs and symptoms of CT scan and candidate for outpatient treatment<br>No medi…	Intervention 1: Control group: Routine treatment includes hydroxychloroquine 200 mg twice daily for 5 days with acetaminophen 4 mg used during fever and diphenhydramine syrup 10 cc every 8 hours to control cough. Intervention 2: Intervention group: Patients in the levamisole group receive 50 mg tablets orally three times daily for three days along with routine treatment.	Iran	Iran	yes	both	Routine treatment includes hydroxychloroquine 200 mg twice daily for 5 days with acetaminophen 500 mg used during fever and diphenhydramine syrup 10 cc every 8 hours to control cough.	3				Hydroxychloroquine	5 days	400 mg/daily	oral	acetaminofen	N/A	500 mg	oral	diphenhydramine syrup	N/A	10 cc- cubic centimeters	oral
IRCT20190917044805N2	Effects of High-dose Vitamin C on COVID-19	Tehran University of Medical Sciences	2020-03-31	en.irct.ir	Recruiting	60	Inclusion criteria: Older than 18 years old<br>admission with moderate to severe COVID-19 based on WHO definition<br>Illness of any duration, and at least one of the following: Radiographic infiltrates by imaging (chest x-ray, CT scan, etc.), or Clinical assessment AND SpO2 = 94% on room air,<br>Willing and be able to provide written informed consent prior to performing study procedures	Intervention 1: Intervention group: this group adjunct to standard treatment will receive intravenous infusion of 12 grams of vitamin C in Dextrose 5% serum to the total volume of 200 ml over 24 hours for 4 days. Intervention 2: Control group: infusion of serum containing 120 ml distilled water in Dextrose 5% serum to the total volume of 200 ml over 24 hours for 4 days beside receiving standard t…	Iran	Iran	yes	both	receiving standard treatment	not declared
IRCT20191125045492N2	Effect of Ozone therapy in treatment of COVID-19	Bagheiat-allah University of Medical Sciences	2020-04-18	en.irct.ir	Recruiting	80	Inclusion criteria: Patients who have been diagnosed with COVID-19	Intervention 1: Intervention group: In addition to the conventional treatments for Covid-19, patients will undergo a cycle of Ozone Major Autohemotherapy. In this method, a specific volume of patient's blood is drawn (100 to 200 cc in mild to moderate cases and 200 cc in severe cases). Then, a corresponding volume (100 to 200cc) of the oxygen-ozone gas mixture is added to the blood (initially wit…	Iran	Iran	yes	both	conventional treatments for COVID-19.	not declared
IRCT20191211045691N1	Evaluation of the efficacy and safety of inhaled magnesium sulfate in combination with standard treatment in Covid-19 patients	Shahid Beheshti University of Medical Sciences	2020-07-28	en.irct.ir	Recruiting	100	Inclusion criteria: Minimum age 18 and maximum age 80 years<br>Candidate for hospitalization ( o2sat<93% ?? RR>24 ?? Pao2/Fio2<300)<br>The first 24 hours or 48 hours of hospitalization<br>Signing up the informed consent form	Intervention 1: Intervention group: includes 50 patients who receive magnesium sulfate inhaled (5 cc of 20% injectable vial and 2 cc of 50% injectable vial) every 8 hours for 5 days along with standard treatment. Intervention 2: Control group: includes 50 patients who receive standard treatment.	Iran	Iran	yes	both	standard treatment.	not declared
IRCT20191228045924N1	Effect of methylene blue on treatment of COVID-19 patients	Mashhad University of Medical Sciences	2020-09-20	en.irct.ir	Not Recruiting	80	Inclusion criteria: Confirmed case of Covid-19 (by RT-PCR, HRCT)<br>Admission to intensive care unit<br>Need for intubation and mechanical ventilation (PaO2/FiO2 < 100-200)<br>Written informed consent	Intervention 1: Intervention group: Covid-19 patients treated with methylene blue, vitamin C, N-acetyl cysteine. Treatment with methylene blue (60mg/daily) along with vitamin C 250 (mg/daily) and N-acetyl cysteine 2 gr/daily. These drugs are used for 7 days until 14 days. Methylene blue will be prepared by Omid Rajabi pharmaceutical company, Mashhad. Vitamin C will be prepared by Jalinous pharmac…	Iran	Iran	yes	both	Standard medical therapy is done for patients according to the Health Ministry instruction which WHO sends for the Health Ministry.	not declared
IRCT20200112046089N1	Resveratrol in COVID19	Ahvaz University of Medical Sciences	2020-06-25	en.irct.ir	Recruiting	50	Inclusion criteria: Polymerase chain reaction (PCR) confirmed infection with SARS CoV2<br>Lung involvement confirmed with chest imaging<br>Hospitalized with: Fever (axillar or oral temperature = 38.0 °centigrade(C) or =38.6°centigrade tympanic or rectal) or Respiratory rate >24/min Or Cough<br>Less than 8 days since illness onset<br>Willingness of study participant to accept random assignment to …	Intervention 1: Intervention group: 1 Tab resveratrol (500mg) from Sumabe, daily until 14 days in addition to routine drugs. Intervention 2: Control group: this group doesn't receive extra drugs and receive routine drugs.	Iran	Iran	yes	both	received routine drugs.	not declared	OSTAJE 50
IRCT20200128046294N2	Study to Evaluate the Safety and Efficacy of Sofosbuvir/Daclatasvir in Participants with Moderate to Severe Coronavirus Disease (COVID-19)	Digestive Disease Research Institute	2020-03-14	en.irct.ir	Not Recruiting	70	Inclusion criteria: <br> Both genders<br> Age =18 years at time of signing Informed Consent Form<br> Willing and able to provide written informed consent prior to performing study to any assigned treatment arm<br> Must agree not to enroll in another study of an investigational agent prior to completion of study<br> Will be admitted to Shariati hospital (Tehran), Baharloo (Tehran), Sina (Tehran), …	Intervention 1: Control group: Standard of care treatment according to the national guidelines for the treatment of COVID-19. Intervention 2: Intervention group: Sovodak, Company: Rojan, Daily single oral tablet containing 400mg of Sofosbovir and 60mg of Daclatasvir plus Standard of care treatment.	Iran;Iran;Iran;Iran	Iran	yes	both	Standard of care treatment according to the national guidelines for the treatment of COVID-19	not declared
IRCT20200209046427N1	Effect of bee products on COVID-19	Shahid Beheshti University of Medical Sciences	2020-06-07	en.irct.ir	Recruiting	60	Inclusion criteria: <br> age between 18 to 90 year old<br> without any psychological problem<br> drug consumption compliance<br> hospital admission during recent 48 hours<br>	Intervention 1: Control group: Standared treatment for COVID-19 according to hospital protocol for admitted patients. Intervention 2: Intervention group: The case group will be given three products including N-chromosome royal jelly (Caspian Apiaries Company), propolis (Caspian Apiaries Company), and a mixed honey (Caspian Apiaries Company). They should use one teaspoon of each of them, twice a d…	Iran	Iran	yes	both	standard regimen for COVID-19 according to hospital protocol for admitted patients	not declared
IRCT20200217046526N2	Mesenchymal Stem Cell Therapy for Acute Respiratory Distress Syndrome in Coronavirus Infection	Iranian academic center for education culture and research	2020-04-13	en.irct.ir	Recruiting	60	Inclusion criteria: Confirmation of 2019-nCoV infection by RT-PCR<br>Diagnosis of ARDS according to the Berlin definition of ARDS<br>Requiring supplemental oxygen, OR Pneumonia that is judged by chest radiograph or CT<br>PaO2/oxygen absorption concentration (FiO2) = 300MMHG<br>Pulmonary imaging shows that the focused progress > 50% in 24-48 hours<br>Mild to Moderate 2019-nCoV pneumonia/ stay in t…	Intervention 1: Intervention group: The intervention group 1, Patients will receive three doses of MSCs. Two doses of 100×10e6 (±10%) cells will intravenously infuse as a normally dropped single dose over 10-12 minutes at the infusion speed of 4-5 mL/minute in day 0 and day 2. Intervention 2: The intervention group 3, Patients will receive two doses of MSCs intravenously and EVs. Two doses of 100…	Iran;Iran	Iran	yes	both	conventional therapy	not declared
IRCT20200310046736N1	Comparison of The Therapeutic Effect of Convalescent Plasma and Plasma-derived Immunoglobulin-enriched solution on COVID-19 Patients	Ahvaz University of Medical Sciences	2020-04-01	en.irct.ir	Not Recruiting	45	Inclusion criteria: COVID-19 Patients who have the clinical signs of COVIDE-19 infection such as fever, cough, sputum production, sore throat, and so on.<br>Patients with the positive CT scan<br>Patients who declare Informed Consent for this study.	Intervention 1: In this intervention group COVID-19 patients who do not reply to routine treatments and are in a critical stage and prolonged hospitalization will be treated with convalescent plasma (obtained from fully recovered patients according to inclusion criteria) {200 cc/day intravenous (IV) administration for 1 to 4 hours} for 1-4 days. Intervention 2: The second intervention group will …	Iran	Iran	yes	both	routine care	not declared
IRCT20200314046764N1	Pirfenidine in SARS-COV2	Kermanshah University of Medical Sciences	2020-04-20	en.irct.ir	Not Recruiting	40	Inclusion criteria: Confirmed cases of New coronavirus infection or COVID-19 who are 18 years and older;<br>Not more than 14 days from the onset of symptoms<br>Bilateral lung involvement in imaging findings<br>Moderate to severe acute respiratory distress syndrome<br>Decreased PaO2 to FiO2 ratio	Intervention 1: Intervention group: Pirfenidone 200 mg ,three times daily in addition to standard treatment (according to the national protocol) containing Coltra Lupinavir / Ritonavir twice daily, Chloroquine 250 mg twice daily, and Osiltamivir 75 mg twice daily, in critically ill patients with ribavirin 1200 twice daily. ). Intervention 2: Control group: In the control group, standard treatment…	Iran	Iran	yes	both	standard treatment according to the national protocol containing Coltra (Lupinavir / Ritonavir) 100mg/400mg twice daily, chloroquine 250 mg twice daily, and siltamivir 75 mg twice daily in critically ill patients with ribavirin 1200 twice daily.	4				Coltra (Lupinavir / Ritonavir)	N/A	200/800 daily	not specified	chloroquine	N/A	500 mg/daily	not specified	siltamivir	N/A	150mg/daily	not specified	ribavirin	N/A	2400mg/daily	not specified
IRCT20200316046792N1	Effect of herbal syrup and solution in treatment of COVID-19	Iran University of Medical Sciences	2020-03-17	en.irct.ir	Recruiting	150	Inclusion criteria: Laboratory-confirmed COVID-19 cases (2019-nCoV Real-Time RT-PCR ), regardless of the clinical manifestations and history of close contact<br>Both the men and women, aged between 18 to 65 years old<br>Signing informed written consent<br>Highly suspected cases of COVID-19 based on positive findings of chest CT scan	Intervention 1: Intervention group: Hospitalized patients will receive 10 cc Corostop solution and 30 cc Coroguard syrup three times daily for 10 days in addition to receiving standard treatments recommended by the corona county committee. Intervention 2: Control group: Hospitalized patients will receive standard treatment according to the national guidelines for the treatment of COVID-19. Interv…	Iran;Iran;Iran	Iran	yes	both	standard treatment according to the national guidelines for the treatment of COVID-19	not declared
IRCT20200317046797N1	Effect of Camostate mesylate on the outcome of Coronavirus (COVID-19)-induced pneumonia	Tabriz University of Medical Sciences	2020-04-03	en.irct.ir	Recruiting	40	Inclusion criteria: Moderate to severe 2019-nCoV-infected patients<br>Being at the age of 18 to 80 years<br>Patients or authorized family members volunteered to participate in this study and signed informed consent.<br>Both genders<br>pulmonary involvement in CT scan<br>PCR positive	Intervention 1: Intervention group: Twenty patients with Coronavirus (COVID-19)-induced pneumonia in addition to standard regimen of covid-19, will receive Camostate mesylate tablets for 3 days (200 mg three times daily). Intervention 2: Control group: they will receive standard regimen for COVID-19 patients.	Iran	Iran	yes	both	standard regimen for COVID-19.	not declared
IRCT20200317046797N2	Effect of Fingolimod for treatment of COVID-19-induced cytokine storm	Tabriz University of Medical Sciences	2020-04-03	en.irct.ir	Recruiting	40	Inclusion criteria: Moderate to severe 2019-nCoV-infected<br>18 Years to 80 Years<br>Patients or authorized family members volunteered to participate in this study and signed informed consent<br>Both genders	Intervention 1: Intervention group: Twenty patients with Coronavirus (COVID-19)-induced pneumonia addition to standard regimen of covid-19? will receive Fingolimod for 1 day (50 mg one time). Intervention 2: Control group: standard regimen of covid-19 patients.	Iran	Iran	yes	both	standard regimen of covid-19 patients	not declared
IRCT20200317046797N3	Intravenous immunoglobulin (IVIG) in the treatment of COVID-19-induced cytokine storm	Tabriz University of Medical Sciences	2020-04-11	en.irct.ir	Recruiting	100	Inclusion criteria: Respiratory rate more than 30<br>PaO2/FiO2 less than 300 mm Hg<br>Positive PCR for COVID -19<br>Age 18-65 year	Intervention 1: Intervention group: 50 patients with Coronavirus (COVID-19)-induced moderate or severe pneumonia in addition to the standard regimen of covid-19? will receive IVIG for 2 days (100-200 mg two-wise a day). Privigen, Behring company, Switzerland. Intervention 2: Control group: will receive a standard regimen of covid-19 based on national protocol including Hydroxychloroquine, Ribavir…	Iran	Iran	yes	both	will receive a standard regimen of covid-19 based on national protocol including Hydroxychloroquine, Ribavirin and Kaletra).	3				Hydroxychloroquine,	N/A	N/A	N/A	Ribavirin	N/A	N/A	N/A	Kaletra	N/A	N/A	N/A
IRCT20200317046797N4	Effect of Bromhexine Hydrochloride on patients with COVID-19	Tabriz University of Medical Sciences	2020-04-14	en.irct.ir	Recruiting	60	Inclusion criteria: Patients with COVID-19-induced pneumonia confirmed with PCR<br>Patients or authorized family members volunteered to participate in this study and signed informed consent.<br>Both genders<br>18 to 80 years old	Intervention 1: Intervention group:30 patients with COVID-19 in addition to a standard regimen will receive Bromhexine 8 mg tablets every 8 hours for 14 days from the beginning of hospitalization. Intervention 2: Control group: 30 patients will receive only standard regimen of COVID-2019.	Iran	Iran	yes	both	standard regimen of COVID-2019	not declared
IRCT20200317046797N6	Edaravone in COVID-19	Tabriz University of Medical Sciences	2020-06-18	en.irct.ir	Recruiting	30	Inclusion criteria: Patients with COVID-19-induced pneumonia confirmed with Polymerase chain reaction (PCR)<br>Both genders<br>18 to 80 years old<br>Patients or authorized family members volunteered to participate in this study and signed informed consent.	Intervention 1: Intervention group: 15 patients with COVID-19 in addition to a standard regimen will receive 30 mg intravenous infusion edaravone (C10H10N2O, Zist Daroo Co., Iran) every 12 hours for 1 day from the beginning of hospitalization. Intervention 2: Control group: 15 patients will receive only standard regimen of COVID-2019.	Iran	Iran	yes	both	tandard regimen for COVID-19.	not declared
IRCT20200318046812N1	Comparison of the safety and efficacy of Favipiravir and kaletra in COVID-19	Iran University of Medical Sciences	2020-04-01	en.irct.ir	Not Recruiting	324	Inclusion criteria: Diagnosis of COVID-19 based on either ground glass appearance in chest CT scan or positive RT-PCR test for COVID-19<br>Requiring hospitalization because of: Patient's oxygen saturation less than 93% OR<br>Requiring hospitalization because of: GCS score less than 15 OR<br>Requiring hospitalization because of: systolic blood pressure less than 100 or 30 mmHg decrease in systolic…	Intervention 1: Intervention group: Group receiving Favipiravir plus Hydroxychloroquine. Stat dose of eight 200 mg Favipiravir tablets (total 1600 mg) and stat dose of two 200mg Hydroxychloroquine tablets (total 400 mg) followed by Favipiravir 600 mg three times a day for 7 days. This regimen could be continued for 10 days if necessary according to clinical response of the patient. Other supporti…	Iran;Iran;Iran;Iran;Iran;Iran;Iran;Iran;Iran;Iran;Iran;Iran;Iran;Iran;Iran;Iran;Iran;Iran;Iran;Iran	Iran	yes	both	Other supportive and routine care will be the same in both groups.	not declared
IRCT20200324046850N1	Comparison of vitamin D3 and N-acetylcysteine prescription in COVID-19 patients and their effect on recovery process	Abadan University of Medical Sciences	2020-03-29	en.irct.ir	Recruiting	100	Inclusion criteria: COVID-19 patients that have positive PCR test of nasopharyngeal sample or have positive CT Scan for COVID-19.	Intervention 1: Intervention group 1: Patients receiving standard country protocol drugs(lopinavir (50 mg) –ritonavir (200 mg) 2 tablets every 12 hours until the patient's clinical symptoms improve + hydroxychloroquine (200 mg) two tablets one dose) with vitamin D3 ampoules of 50,000 units once a week and N-acetylcysteine placebo tablets every 12 hours. Intervention 2: Intervention group 2: Patie…	Iran	Iran	yes	both	Patients receiving standard country protocol drugs(lopinavir (50 mg) –ritonavir (200 mg) 2 tablets every 12 hours until the patient's clinical symptoms improve + hydroxychloroquine (200 mg) two tablets one dose)	2	Slazem se - ovo je jer nisam preracunao u dnevnu dozu	slažem se	Hah, da, valjda se ove doze iz zagrade (lopinavir (50 mg) –ritonavir (200 mg) množe s 4 jer piše 2 tablets svako 12 sati	lopinavir/ritonavir	until the patient's clinical symptoms improve	lopinavir (200mg/daily) –ritonavir (800 mg)	not specified	hydroxychloroquine	N/A	N/A	N/A
IRCT20200324046850N3	The effect of naproxen on the healing process of patients with COVID-19	Abadan University of Medical Sciences	2020-03-30	en.irct.ir	Not Recruiting	80	Inclusion criteria: <br> COVID-19 patients that have positive PCR test of nasopharyngeal sample or have positive CT Scan<br> Having consent to participate in the intervention<br>	Intervention 1: Control group: Standard drugs of the national protocol (hydroxychloroquine sulfate 200mg, two single-dose tablets (Tehran Daru) , two single-dose tablets (Pars), Kaletra tablets (Lupinavir / Ritonavir) every 12 hours 2 tablets 50/200)+ A placebo every 12 hours (in terms of appearance and color similar to 500 mg naproxen). Intervention 2: Intervention Group: Standard Protocol Drugs…	Iran	Iran	yes	both	Standard Protocol Drugs For 5 days(Hydroxychloroquine Sulfate 200mg Two Single Dose tablets (Tehran Daroo) , Kaletra tablets (Lupinavir / Ritonavir) (Indian Ritcomum) every 12 hours, 2 tablets 50/200)	2				Hydroxychloroquine Sulfate	5 days	400 mg/daily	not specified	Lupinavir / Ritonavir	5 days	every 12 hours, 2 tablets 50/200	not specified
IRCT20200324046850N5	Study of the effect of vitamin C in patients with Covid-19	Abadan University of Medical Sciences	2020-04-04	en.irct.ir	Recruiting	40	Inclusion criteria: Patients who are diagnosed as Covid-19 patients by positive PCR test or by CT Scan	Intervention 1: Control group: Standard Protocol Drugs (Hydroxychloroquine Sulfate Tablet 200mg Two Single Dose Pills or Chloroquine Phosphate 150mg Pill Two Single Dose Pills, Coltra Pills (Lupinavir / Ritonavir)(50/ 200)+A placebo (in terms of appearance and color similar to vitamin C) every 12 hours. Intervention 2: Intervention group: Standard Protocol Drugs (Hydroxychloroquine Sulfate Tablet…	Iran	Iran	yes	both	Recipient of standard national protocol drugs	not declared	VRATIO NA 40
IRCT20200324046852N1	Comparison of efficacy of oral Levamisole and Formoterol+Budesonide inhaler with standard treatment of Corona infection.	Fasa University of Medical Sciences	2020-04-05	en.irct.ir	Not Recruiting	30	Inclusion criteria: COVID-19 positive patients with positive, PCR and chest CT scan	Intervention 1: Intervention group:In this group along with the standard drugs according to the national guideline of treatment for COVID-19, patients will take Levamisole 50 mg TDS for 3-7 days, made by Poursina pharmaceutical Company and Budesonide+Formoterol 1 Puff every 12 hours made by Astra Zenca Company for 3-7 days. Brand name of Budesonide+Formoterol is Symbicort and it has two strength …	Iran	Iran	yes	both	This group just take standard drugs consist of Kaletra and Hydroxychloroquie. This national protocol would be taken as below: 1- Hydroxychloroquine sulfate 200 mg as a single dose. 2- Kaletra tablet ( Lopinavir/ Ritonavir) 200/50 mg 2 tablets every 12 hoursfor atleast 5 days which can be extended to 14 days.	2				Hydroxychloroquine	5 - 14 days	200 mg/daily	not specified	Kaletra tablet ( Lopinavir/ Ritonavir)	5 - 14 days	200/50 mg 2 tablets every 12 hoursfor	oral
IRCT20200325046859N2	effects of the 2-drug diet (hydroxychloroquine + umifenovir(Arbidol)) compared with Hydroxy chlorquine on the of mortality rate in patients with moderate symptoms of COVID-19 infections	Mashhad University of Medical Sciences	2020-04-26	en.irct.ir	Recruiting	100	Inclusion criteria: <br> Informed consent for inclusion in the study<br> Age range within 18 to 65<br> Intial symptoms during the first 12 days<br> Diagnosis with COVID-19 is definitive<br> Moderate symptoms of COVID-19 and need for hospitalization, SPO2<93%, pulmonary infiltration in chest radiography or CT scan and clinical judgment of a specialist<br>	Intervention 1: Intervention group: In this group, patients with moderate symptoms of COVID-19 take the two-drug diet of 200 mg Hydroxy chlorquine (Made by Amin Pharmaceutical Company) with 2 tablets every 12 hours in the first day and 1 every 12 hours up to 7 days in addition to 100 mg Arbidol (Made in Russia (received from the Ministry)) every 8 hours 2 tablets for at least 7 days. Intervention…	Iran	Iran	yes	both	routinely receive 200 mg Hydroxy chlorquine (Made by Amin Pharmaceutical Company) with 2 tablets every 12 hours in the first day and 1 every 12 hours up to 7 days.	1	slazem se	slažem se	Nama piše u zadnjoj verziji protokola "Studies using „standard“ treatment were eligible for inclusion if they reported they used standard, usual, conventional, or routine treatment." Tako da riječ routinelly nije problem sama po sebi. Vidim u protokolu online da su obje grupe koristile ovu "rutinsku" terapiju.	200 mg Hydroxy chlorquine	7 days	800 mg first day/ followed by 400 mg/daily	N/A
IRCT20200328046886N1	The effectiveness of Sovodak (sofosbuvir+daclatasvir) in Covid-19 patients	Mazandaran University of Medical Sciences	2020-04-12	en.irct.ir	Not Recruiting	48	Inclusion criteria: patients with signing Informed Consent Form Willing<br>Age 18-65 years old<br>Laboratory (RT-PCR) confirmed infection with 2019-nCoV or Lung involvement confirmed with chest CT scan<br>Hospitalized patients with Fever (Oral temperature = 37.8 ?) and at least one of Respiratory rate<24/min / O2Sat>94%<br>=8 days since illness onset	Intervention 1: Intervention group: sovodak+ribavirin. Intervention 2: Control group: standard care regimen.	Iran	Iran	yes	comparator	standard care regimen	not declared	slazem se	slažem se	suglasna
IRCT20200329046892N1	Trifluoperazine Effectiveness in Treatment of Coronavirus	Rasht University of Medical Sciences	2020-05-02	en.irct.ir	Recruiting	70	Inclusion criteria: ?All of the patients admitted to Razi hospital of Rasht and diagnosed for COVID-19 in April-March 2020<br>18 years old and more<br>?Fever (oral temperature more than 37.8)<br>At least one of the following criteria<br>Respiratory rate 24 and more per minute<br>At rest SPO2 fewer than 94<br>PCR positive<br>Pulmonary involvement in CT or chest X-ray	Intervention 1: Intervention group: Recommended standard care for COVID-19 patients + Trifluoperazine, 2 mg tablet PO (manufactured by Sobhandarou, Iran) q12hr for 21 days. Intervention 2: Control group: Recommended standard care for COVID-19 patients.	Iran	Iran	yes	both	Recommended standard care for COVID-19 patients	not declared
IRCT20200330046899N1	Effectiveness of herbal capsule in COVID-19	Kerman University of Medical Sciences	2020-06-17	en.irct.ir	Recruiting	50	Inclusion criteria: Patients who require hospitalization based on national guidelines for diagnosis and treatment of COVID-19 and need to start drugs.<br>18 to 75 years of age for both sexes<br>The patient's ability to fill out an informed consent form to enter the study	Intervention 1: Control group: 50 patients receive routine interventions according to the instructions of the Ministry of Health for 1 weeks. Intervention 2: Intervention group: 50 patients receive herbal treatment including capsule (Lyophilized powder from hydroalcoholic 70% extracts of Punica granatum L., Rheum palmatum L., Glycyrrhiza glabra L., and seed powder of Nigella sativa L.) 2 times a …	Iran	Iran	yes	both	standard COVID-19 treatment regimen based on the Ministry of Health protocol, including hydroxychloroquine at a dose of 200 mg twice daily	1				hydroxychloroquine	7 days	400 mg/daily	not specified
IRCT20200402046917N1	therapeutic effect of Rosa Damascena extract in treatment of COVID-19	Semnan University of Medical Sciences	2020-08-31	en.irct.ir	Recruiting	20	Inclusion criteria: Patients diagnosed with COVID-19 according to history, physical exam? radiological findings and PCR test of naso pharynx and oro pharynx	Intervention 1: Intervention group: To 10 patients with COVID-19 who are admitted to kosar hospital. In addition to the usual protocols of the Ministry of Health, patients will be given 5 cc of rose water (Factory Construction Barij Essence) in a glass of water every 8 hours for a week. Intervention 2: Control group: Patients are treated according to national protocol and receive water.	Iran	Iran	yes	both	Patients are treated according to national protocol	not declared
IRCT20200404046933N1	Evaluation the effect of licorice for treatment of coronavirus	Mashhad University of Medical Sciences	2020-04-12	en.irct.ir	Recruiting	40	Inclusion criteria: Patients diagnosed for coronavirus according to clinic such as fever, cough and mylagia<br>Patients diagnosed for coronavirus according to paraclinic such as lymphopenia and increase of CRP<br>Patients in the range of 18-65 years old	Intervention 1: Intervention group: In addition to the standard treatment regimen for covid-19, capsules which have aqueous licorice extract containing 80 mg of the active ingredient glycyrrhizin will be given three times a day for 2 weeks. Licorice capsules are formulated at the Mashhad School of Pharmacy with the ineffective ingredients of Ovisil and Arozil. Intervention 2: Control group: ]n ad…	Iran	Iran	yes	both	addition to general drugs for treatment of corona	not declared
IRCT20200404046937N1	Evaluating the effect of Marshmallow and Licorice on COVID 19 patients	Ahvaz University of Medical Sciences	2020-04-09	en.irct.ir	Recruiting	60	Inclusion criteria: Age =18 years<br>Laboratory polymerase chain reaction (PCR) confirmed infection with COVID19.<br>Lung involvement confirmed with chest imaging<br>Hospitalized with: Fever (axillar or oral temperature = 38.0 °centigrade(C) or =38.6°centigrade tympanic or rectal) or Respiratory rate >24/min Or Cough<br>Less than 8 days since illness onset<br>Willingness of study participant to a…	Intervention 1: Intervention group:After routine treatment , the main group will be received the drug of the study . drugs are in the sacher form. every sacher contain 2.5 gram of Marshmallow and 2.5 gram of Licorice. For 10 days Patients should infuse the contents of one packet with 250 cc of boiling water for 10 minutes every 12 hours, then strain and sip. Intervention 2: Control group: after r…	Iran;Iran;Iran	Iran	yes	both	routine treatment	not declared
IRCT20200404046937N2	Evaluating the effect of Phyllanthus Emblica on COVID 19 patients	Ahvaz University of Medical Sciences	2020-04-13	en.irct.ir	Not Recruiting	60	Inclusion criteria: Age =18 years<br>Laboratory polymerase chain reaction (PCR) confirmed infection with COVID19<br>Lung involvement confirmed with chest imaging<br>Hospitalized with: Fever (axillar or oral temperature = 38.0°) or Respiratory rate >24/min Or Cough<br>Less than 8 days since illness onset<br>Willingness of study participant to accept randomization to any assigned treatment arm<br>A…	Intervention 1: Intervention group: After routine treatment, the main group will be received the drug of the study. Drugs are in the sacher form. Every sacher contain 2 gram of Phyllanthus Emblica powder. For 10 days Patients should infuse the contents of one packet with 250 cc of boiling water for 10 minutes every 12 hours, then strain and sip. Intervention 2: Control group: After routine treatm…	Iran;Iran	Iran	yes	both	routine treatment	not declared
IRCT20200404046937N3	Evaluating the effect of Phyllanthus Emblica, Rosa Damascene, Marshmallow and Honey on COVID 19	Ahvaz University of Medical Sciences	2020-06-25	en.irct.ir	Recruiting	60	Inclusion criteria: Age =18 years<br>Laboratory polymerase chain reaction (PCR) confirmed infection with COVID19<br>Lung involvement confirmed with chest imaging<br>Hospitalized with: Fever or Respiratory rate >24/min Or Cough<br>Less than 8 days since illness onset<br>Willingness of study participant to accept randomization to any assigned treatment arm<br>Acceptance of non-participation in anot…	Intervention 1: Intervention group: patients will receive the main drug after treatment with routine medications. Each package of medicine contains 180 grams of medicine, which consists of a combination of 30 grams of Phyllanthus Emblica (Amla), 20 grams of Rosa Damascene (Rose), 20 grams of Althaea Officinalis (marshmallow) powder, which is well powdered and mixed with110 grams of Honey. Patient…	Iran;Iran;Iran	Iran	yes	both	routine medications	not declared
IRCT20200404046937N4	Evaluating the effect of Ivermectin on covid 19 patients	Ahvaz University of Medical Sciences	2020-08-06	en.irct.ir	Recruiting	60	Inclusion criteria: Age =18 years<br>Laboratory polymerase chain reaction (PCR) confirmed infection with COVID19<br>Hospitalized<br>Satisfaction to participate in the study<br>Acceptance of non-participation in another study before the 28th day of the study	Intervention 1: Intervention group: Patients in the main group will receive the drug of this study after treatment with routine drugs of the disease. Ivermectin tablet is 14 mg, so that the patient will receive one Ivermectin tablet every 12 hours for 3 time and then on the seventh day. Patient symptoms and laboratory data and CT scan will be reviewed. Intervention 2: Control group: Patients in t…	Iran;Iran	Iran	yes	both	routine drugs and routine medication	not declared
IRCT20200404046947N1	Effect of Methylprednisolone on treatment of COVID-19	Tehran University of Medical Sciences	2020-04-15	en.irct.ir	Not Recruiting	68	Inclusion criteria: COVID-19 patient confirmed by positive PCR ?test for SARS-CoV-2 or abnormal CT scan finding (bilateral, sub pleural, peripheral ground glass ?opacities), Blood oxygen saturation <93%, Respiratory Rate >30 breaths/minute, before connecting to ventilator and intubation.?	Intervention 1: Intervention group: Patients hospitalized with COVID-19 disease who in addition to their standard treatment will be received 250mg/day Methylprednisolone? for 3 days. Intervention 2: Control group: Patients hospitalized with COVID-19 disease who are received standard treatment.	Iran;Iran;Iran	Iran	yes	both	standard regimen for COVID-19	not declared
IRCT20200404046948N1	Efficacy and safety of convalescent plasma in the treatment of COVID-19	Artesh University of Medical Sciences	2020-04-15	en.irct.ir	Recruiting	60	Inclusion criteria: Laboratory confirmed COVID-19 by PCR<br>Aged 18 to 70 years old<br>Being inpatients<br>The clinical severe or immediately life-threatening COVID-19 (Severe patients meet any of the following: Dyspnea, Respiratory frequency = 30/min, Blood oxygen saturation = 93% (in resting state), partial pressure of arterial oxygen to fraction of inspired oxygen ratio (PaO2/FiO2)<300, and/or…	Intervention 1: Intervention group: patients in this group (Laboratory confirmed COVID-19 by PCR), will receive conventional therapy with Infusion of convalescent plasma, 200-500ml, two IV infusions during two consecutive days. Intervention 2: Control group: Laboratory confirmed COVID-19 by PCR only receive conventional therapy.	Iran;Iran;Iran;Iran	Iran	yes	both	conventional therapy	not declared
IRCT20200405046951N1	Vitamin A and COVID-19	Iran University of Medical Sciences	2020-06-11	en.irct.ir	Recruiting	120	Inclusion criteria: <br> Being at the age of 18-80 years old<br> The same treatment protocol<br> Desire to participate in project<br>	Intervention 1: Intervention group: receiving Vitamin 50000 IU through injection. Intervention 2: Control group: Routine care.	Iran	Iran	yes	both	routine treatment	not declared
IRCT20200405046953N1	Comparison of therapies for COVID-19	Iranian Ministry of Health and Medical Education, Deputy of Research and Technology	2020-04-06	en.irct.ir	Recruiting	3000	Inclusion criteria: Adults (age =18)<br>Hospitalised with definite COVID-19 diagnosis, not already receiving any of the study medications<br>No known allergy or contraindications to any of the study medications<br>Patients admitted to collaborating hospitals, without anticipated transfer within 72 hours	Intervention 1: Intervention group: local standard of care plus Remdesivir (daily infusion for 10 days). Intervention 2: Intervention group: local standard of care plus Chloroquine or Hydroxychloroquine (two oral loading doses, then orally twice daily for 10 days). Intervention 3: Intervention group: local standard of care plus Lopinavir with Ritonavir (orally twice daily for 14 days). Interventi…	Iran;Iran;Iran;Iran;Iran;Iran;Iran;Iran;Iran;Iran;Iran;Iran;Iran;Iran;Iran;Iran;Iran;Iran;Iran;Iran;Iran;Iran;Iran;Iran;Iran;Iran;Iran;Iran;Iran;Iran	Iran	yes	both	standard of care	not declared
IRCT20200405046960N2	Efficacy of Kelofan syrup on COVID-19	Ardabil University of Medical Sciences	2020-05-19	en.irct.ir	Recruiting	60	Inclusion criteria: <br> Patients over 18 years old Hospitalized patients withprobable or confirmed COVID-19 based on radiologicalfindings or positive PCR test according to the instructions22of the Ministry of Health Clinically classified as moderateand severe, no need for intubation<br> Written and informedsatisfaction of patients<br>	Intervention 1: Intervention group: In the intervention group, in addition to the standard treatment, medicinal herbal products will be prescribed.The drug will be given in syrup form. The syrup will contain the following medicinal herbs: Nepeta bracteata? Adiantum capillus veneris? Glycyrrhiza glabra, Foeniculum vulgare? Viola odorata, Ziziphus jujube, Malva sylvestris, Nigella sativa . The inte…	Iran	Iran	yes	both	standard treatment	not declared
IRCT20200406046963N1	Evaluation of the efficacy and safety of methylprednisolone pulse therapy in treatment of Covid-19 patients with Acute respiratory distress syndrome	Artesh University of Medical Sciences	2020-04-22	en.irct.ir	Recruiting	40	Inclusion criteria: Patient with moderate to severe Covid-19 admitted to ICU<br>PaO2/FiO2 Less than 300<br>Progression of disease severity and not responding to standard treatment<br>prediction of intubation for next 24 hours	Intervention 1: Intervention group: Patients hospitalized with COVID-19 disease who in addition to their standard treatment ( Hydroxychloroquine 400mg daily) will be received 1000mg/day Methylprednisolone? for 3 days. Intervention 2: Control group: Patients hospitalized with COVID-19 disease who are received standard treatment ( Hydroxychloroquine 400mg daily).	Iran	Iran	yes	both	standard treatment ( Hydroxychloroquine 400mg daily)	not declared				Hydroxychloroquine	N/A	400 mg/daily	not specified
IRCT20200406046965N1	The effect of elderberry syrup against COVID-19 symptoms	Mashhad University of Medical Sciences	2020-04-12	en.irct.ir	Recruiting	40	Inclusion criteria: A definitive diagnosis of COVID-19 infection based on laboratory confirmation (lymphocytopenia, increased quantitative CRP, chest X-ray results) and clinical symptoms of patients including fever, coughs and myalgia<br>Outpatients and home quarantined patients	Intervention 1: Intervention group:The patients will receive 10 ml of elderberry extract syrup 3 times daily (2.6 g of elderberry extract per day equivalent to 15.76 g of fresh elderberries) beside the standard treatment regimen for COVID-19 according to the Ministry of Health protocol. This treatment will continue for 2 weeks. The syrup is formulated according to the United States Pharmacopoeia …	Iran	Iran	yes	both	standard treatment regimen for COVID-19 according to the Ministry of Health protocol	not declared
IRCT20200408046987N1	Dose-Finding Study of Ivermectin in the Treatment of COVID-19	Chistasazan Notash Fartak Company Limited.	2020-04-27	en.irct.ir	Not Recruiting	125	Inclusion criteria: Patients who test positive for COVID-19 by a commercially available Test<br>Patients = 20 but < 65 years of age with a temperature (oral) of 38°C<br>patients 65 - 80 years of age with a temperature (oral) of 37.8°C<br>Patients with 2 or more of the following symptoms (moderate to severe in intensity) at the time of enrollment: Cough Sore throat Headache Nasal congestion Feelin…	Intervention 1: Control group: Standard regimen based on Iran health ministry. Intervention 2: Intervention group: Standard regimen based on Iran health ministry plus low dose Ivermectin(200 mcg/kg , PO, Once). Intervention 3: Intervention group: Standard regimen based on Iran health ministry plus high dose Ivermectin(200 mcg/kg , PO, interval days:1,2,5). Intervention 4: Control group: Standard …	Iran;Iran;Iran;Iran;Iran	Iran	yes	both	Standard regimen based on Iran health ministry	not declared
IRCT20200408046988N1	Evaluation of the efficacy of melatonin tablets as auxiliary medication in accelerating the improvement of the COVID-19 symptoms and clinical findings	Gonabad University of Medical Sciences	2020-04-29	en.irct.ir	Recruiting	60	Inclusion criteria: Consent to participate in the study<br>Confirmed and suspicious COVID-19 patients<br>Not participating in another clinical trial plan simultaneously	Intervention 1: Intervention group: Melatonin 3 mg tablets will be given every eight hours for all patients undergoing standard treatment for Qovid 19 (Hydroxychloroquine 200 tablets every 12 hours). Intervention 2: Control group: All patients will be given the standard treatment for Qovid 19 (Hydroxychloroquine 200 tablets every 12 hours). Then placebo tablets with the same shape as the melatoni…	Iran	Iran	yes	both	standard treatment of Ministry of Health (Hydroxychloroquine 200 tablets every 12 hours for 14-17 days)	not declared				Hydroxychloroquine	14-17 days	400 mg/daily	oral
IRCT20200408046992N1	Effect of Trifluoperazine in treatment of COVID-19	Birjand University of Medical Sciences	2020-04-14	en.irct.ir	Recruiting	70	Inclusion criteria: Patients with laboratory-confirmed COVID 19 infection with Real Time PCR and patients with evidence of lung involvement in CT Scan<br>Willing to provide informed consent<br>Age older than 12 years.<br>Patients admitted to specialized COVID-19 ward<br>Patients without Known severe allergy to trifluoperazine perazin and other phenothiazines such as cholorphenothiazines<br>Patien…	Intervention 1: Intervention group:35 participants in the investigational treatment group will receive trifluoprazine at a dose of 5 mg twice daily for 14 days on admission in addition to standard treatment consisting of hydroxychloroquine. If necessary, according to the approved treatment protocol, kaletra and ribavirin would be added to the treatment. Intervention 2: Control group:35 participan…	Iran	Iran	yes	both	standard treatment protocol consisting hydroxychloroquine and , if necessary, according to the approved treatment protocol, kaletra and ribavirin would be added to the treatment	3				Hydroxychloroquine	N/A	N/A	N/A	kaletra	N/A	N/A	N/A	ribavirin	N/A	N/A	N/A
IRCT20200410047009N1	The effect of Naproxen in recovery and reducing mortality in patients with COVID-19	Iran University of Medical Sciences	2020-04-26	en.irct.ir	Recruiting	101	Inclusion criteria: Patients whose SARS-CoV-2 infection has been confirmed using PCR<br>Age over 18 years<br>The conscious consent form must be completed and signed by the patient or his companion<br>The patient should participate in the research voluntarily	Intervention 1: Intervention group: A group of COVID-19 patients who will receive 500 mg Naproxen tablets 3 times a day for 10 days orally, in addition to the standard treatment provided in the latest national guide which the control group receives. Intervention 2: Control group: A group of patients will be treated according to the standard treatment provided in the latest national COVID-19 guide…	Iran	Iran	yes	both	standard treatment provided in the latest national COVID-19 guide:Two-drug regimen: Oseltamivir with hydroxychloroquine / chloroquine- Three-Phase Diet: Oseltamivir with Hydroxychloroquine / Chloroquine and Lopinavir / RitonavirFour-Phase Diet:Oseltamivir with Hydroxychloroquine / Chloroquine and Lopinavir / Ritonavir and Ribavirin	4	slazem se	slažem se	OK	Oseltamivir	N/A	N/A	N/A	hydroxychloroquine/chloroquine	N/A	N/A	N/A	Lopinavir / Ritonavir	N/A	N/A	N/A	Ribavirin	N/A	N/A	N/A
IRCT20200411047016N1	The effect of Stopcivir syrup in patients with COVID-19	Mazandaran University of Medical Sciences	2020-05-31	en.irct.ir	Not Recruiting	150	Inclusion criteria: <br> The definitive case of covid 19 based on laboratory confirmation<br> Diagnosis of covid 19 based on CT or chest radiography<br> Patients between 18-75 years<br>	Intervention 1: Intervention group: In this study, the content of specific ratios of garlic, Lamiaceae, Heracleum persicum, Dianthus, Satureja hortensis plus a little opium in an alcohol-based solvent will be prepared and used as an adjunctive or concomitant medication alongside other routine medicine to treat patients with covid 19. Both groups will receive standard treatment. The dosage of the …	Iran;Iran	Iran	yes	both	standard treatment.	not declared
IRCT20200412047042N1	Evaluation the effect of raltegravir, and raltegravir/interferon beta combination on covid 19 patients	Jahrom University of Medical Sciences	2020-06-11	en.irct.ir	Not Recruiting	60	Inclusion criteria: confirmed diagnosis of COVID19 with RT-PCR hospitalized patients	Intervention 1: Intervention group 1:In addition to standard treatment (400 mg of hydroxychloroquine) in the amount of 400 mg of raltagravir twice a day for 10 days and will receive tablets. Intervention 2: Intervention group 2: In addition to standard treatment (400 mg of hydroxychloroquine) and 400 mg of raltagravir for 10 days, 44 micrograms interferon beta at a dose of 44 micrograms as a subc…	Iran	Iran	yes	both	usual treatment according to the recommendation of the National Committee (400 mg of hydroxychloroquine)	1				Hydroxychloroquine	N/A	400 mg/daily	N/A
IRCT20200413047053N1	Evaluation the effect of asafoetida in the treatment of coronavirus infection	Mashhad University of Medical Sciences	2020-04-15	en.irct.ir	Recruiting	60	Inclusion criteria: Fever<br>cough<br>Myalgia<br>lymphopenia<br>CRP positive	Intervention 1: Intervention group1: In addition to the standard treatment regimen for covid-19, capsules which have aqueous 300 mg of Khorasan asafoetida will be given once a day for 2 weeks. asafoetida capsules are formulated at the Mashhad School of Pharmacy with the ineffective ingredients of Ovisil and Arozil. All patients in this group receive typical treatment including azithromycin and hy…	Iran	Iran	yes	both	patients in this group receive typical treatment including azithromycin and hydroxychloroquine.	2				Hydroxychloroquine	N/A	N/A	N/A	azythromycin	N/A	N/A	N/A
IRCT20200413047063N1	Placental Mesenchymal Stem Cell Therapy for Acute Respiratory Distress Syndrome in Coronavirus Infection: A Phase 1-2 Clinical Trial	Execution of Imam Khomeini's Order	2020-05-04	en.irct.ir	Recruiting	20	Inclusion criteria: Confirmation of 2019-nCoV infection by RT-PCR<br>Diagnosis of ARDS according to the Berlin definition of ARDS<br>Requiring supplemental oxygen,<br>PaO2/oxygen absorption concentration (FiO2) = 300MMHG<br>Pulmonary imaging shows that the focused progress > 50% in 24-48 hours<br>Mild to Moderate 2019-nCoV pneumonia/ stay in the ICU <48 hours SOFA score between 2-3 point<br>Pneum…	Intervention 1: Intervention group:Intervention group: The intervention group 1, Patients will receive three doses of MSCs. Two doses of 100×10e6 (±10%) cells will intravenously infuse as a normally dropped single dose over 10-12 minutes at the infusion speed of 4-5 mL/minute in day 0 and day 2 and day 4. Intervention 2: Control group:Patients will receive conventional therapy.	Iran;Iran	Iran	yes	comparator	conventional therapy	not declared
IRCT20200414047070N1	Effect of ppd on recovery of covid disease 19	Fasa University of Medical Sciences	2020-04-21	en.irct.ir	Recruiting	50	Inclusion criteria: Having covid 19	Intervention 1: Intervention group: People with covid 19 Patients after accidental registration of personal information including name and surname, gender, age, weight, place of residence, job, the presence of underlying diseases and disease profile in one of the two intervention groups and Control based on AB and BA random block design. In addition to treatment with the common drugs Chloroquine …	Iran	Iran	yes	both	routinely treated with chloroquine and Lopinavir / Ritonavir	2				chloroqine	N/A	N/A	N/A	lopinavir/ritonavir	N/A	N/A	N/A
IRCT20200415047089N1	The effect of herbal drugs (Echinacea and Ginger) on Improvement of clinical symptoms and hospitalizations in suspected COVID-19 outpatient cases	Saveh University of Medical Sciences	2020-04-19	en.irct.ir	Not Recruiting	100	Inclusion criteria: suspected COVID-19 outpatient cases according to the flowchart for the Diagnosis and Treatment of 19 COVID Diseases of the Ministry of Health, Age between 18 and 65 years, Signing a Informed Consent	Intervention group: In this study, 2 herbal medicines (in addition to standard treatment) will be used as follows. 1. Vomigone 500 tablets (containing ginger) 2 TDS a day (after meals) With drug registration number: 9406633051781240 Dineh Pharmaceutical Company .2 Rucoldup tablets 750 (containing echinacea) 1 tablet TDS day with drug registration number: 6563916081842893 Company: Ghaem Daru.	Iran	Iran	yes	both	standard treatment	not declared
IRCT20200416047104N1	Effect of pomegranate tea on symptom relief of COVID-19 patients	Shahre-kord University of Medical Sciences	2020-04-23	en.irct.ir	Recruiting	66	Inclusion criteria: Positive diagnostic specimen on RT-PCR<br>Men or non-pregnant women over 18 years of age<br>Significant involvement in pulmonary CT scan with pneumonia diagnosis<br>Oxygen saturation (Sao2) of blood less than or equal to 93% in room air<br>Respiratory rate above 24 per minute	Intervention 1: Intervention group: Participants in the intervention group receive 4 times a day (after each meal and before bedtime) and 10 ccs of pomegranate syrup for 21 days each time, in addition to standard treatment. Pomegranate tea is prepared by dilution 10 ccs of pomegranate syrup in 50 to 100 cc of warm boiled water and kept in the mouth for a while before swallowing. Intervention 2: C…	Iran	Iran	yes	both	standard treatment	not declared
IRCT20200418047119N1	Effect of curcumin in treatment of respiratory syndrome of corona	Kermanshah University of Medical Sciences	2020-09-01	en.irct.ir	Recruiting	42	Inclusion criteria: All people with acute respiratory syndrome of corona	Intervention 1: Intervention group: Patients with acute respiratory syndrome of corona who are supposed to receive curcumin daily in addition to the usual medications, so that they take three of the 50 mg curcumin capsules made by Dineh Company for 7 days every 8 hours. Intervention 2: Control group: Patients with acute respiratory syndrome of corona who are treated only with usual medications an…	Iran	Iran	yes	both	usual medications	not declared
IRCT20200418047121N1	Study the effectiveness of concomitant use of vitamin C, metformin, azithromycin and doxycycline on improving patients with COVID-19	Kermanshah University of Medical Sciences	2020-05-01	en.irct.ir	Recruiting	40	Inclusion criteria: Patients with coronavirus have mild to moderate viral infections diagnosed by an infectious disease specialist	Intervention 1: The intervention group will receive 250 mg of azithromycin daily for up to five days, 100 mg of doxycycline twice daily, 1.5 g of vitamin C every 6 hours, and 500 mg of metformin daily for one week. Intervention 2: The control group will receive the usual medication.	Iran	Iran	yes	comparator	usual medication	not declared	slazem se	slažem se	OK
IRCT20200418047122N1	Evaluation of the therapeutic effect of a combination drug including Apocynin, Niacin, and Tannin on COVID-19	Esfahan University of Medical Sciences	2020-05-03	en.irct.ir	Recruiting	80	Inclusion criteria: Age more than 18 years<br>Clinical and paraclinical signs and symptoms for COVID19-induced pneumonia<br>inpatient setting<br>Positive PCR for COVID19<br>Informed consent	Intervention 1: Intervention group: This group includes inpatient cases with mild to moderate respiratory problems that are confirmed for corona infection. In phase II non-randomized clinical trial, at first, 5 patients confirmed with COVID-19 and non-serious presentations are included in a pilot study from which informed consents have been gotten. The current standard treatments are given to the…	Iran;Iran	Iran	yes	both	current treatment	not declared
IRCT20200419047128N1	Tranilast in COVID19	Ahvaz University of Medical Sciences	2020-04-22	en.irct.ir	Recruiting	60	Inclusion criteria: Age =18 years<br>Laboratory polymerase chain reaction (PCR) confirmed infection with COVID19<br>Lung involvement confirmed with chest imaging Hospitalized with: Fever (axillar or oral temperature = 38.0 °centigrade(C) or =38.6°centigrade tympanic or rectal) or Respiratory rate >24/min Or Cough Less than 8 days since illness onset<br>Willingness of study participant to accept r…	Intervention 1: Intervention group: 2 Tabs Tranilast ( TAIYO ) from Takeda Pharmaceutical, daily until 14 days. Both case and control group will be received routine drugs. Intervention 2: Control group: this group doesnt receive extra drugs. Both groups receive routine drugs.	Iran	Iran	yes	both	routine drugs	not declared
IRCT20200419047128N2	Quercetin in COVID19	Ahvaz University of Medical Sciences	2020-04-24	en.irct.ir	Not Recruiting	60	Inclusion criteria: Polymerase chain reaction (PCR) confirmed infection with COVID19<br>Lung involvement confirmed with chest imaging Hospitalized with: Fever (axillar or oral temperature = 38.0 °centigrade(C) or =38.6°centigrade tympanic or rectal) or Respiratory rate >24/min Or Cough<br>Less than 8 days since illness onset<br>Willingness of study participant to accept randomization to any assig…	Intervention 1: Intervention group: 2 Tabs Quercetin(500mg) from Jarrow Formulas , daily until 14 days. Both case and control group will be received routine drugs. Intervention 2: Control group: this group doesnt receive extra drugs. Both groups receive routine drugs.	Iran	Iran	yes	both	routine drugs	not declared
[truncated: 282 more rows]
[truncated: 4 more columns]
