# Supplementary material for: Standard of care for COVID-19 in randomized clinical trials registered in trial registries and published in preprint servers and scholarly journals: a cross-sectional study
Source: BMC Med Res Methodol. 2022 Jun 17;22:173. doi: 10.1186/s12874-022-01646-1 (PMC9205140; doi:10.1186/s12874-022-01646-1)
Supplement: Supplementary file 3 — Additional file 3 Supplementary file 3. Raw data from preprints (Available at Open Science Framework: https://osf.io/he9c8/) [file 12874_2022_1646_MOESM3_ESM.xls]

## Sheet: Table 1
	JOURNAL NAME			results or protocol?						SPONSOR COUNTRY	No OF PARTICIPANTS						SoC component 1				SoC component 2				SoC component 3				SoC component 4				SoC component 5
TITLE		JIF 2019	link to full text/ DOI		Number in Registar if mentioned	INCLUSION CRITERIA	INTERVENTION	OUTCOMES	SPONSOR NAME			Status of patients (critical/severe, mild, moderate)	MENTION OF SoC (Y/N)	SoC is intervention, comparator or both?	Copy SoC description verbatim	How many components are there in the SoC?	therapy name	period	dose	regimen	therapy name	period	dose	regimen	therapy name	period	dose	regimen	therapy name	period	dose	regimen	therapy name	period	dose	regimen
A Trial of Lopinavir-Ritonavir in Adults Hospitalized with Severe Covid-19	N Engl J Med	74.699	https://www.ncbi.nlm.nih.gov/pubmed/32187464	results	ChiCTR2000029308				Supported by grants from Major Projects of National Sci-ence and Technology on New Drug Creation and Development (2020ZX09201001) and (2020ZX09201012); the Chinese Academy of Medical Sciences (CAMS) Emergency Project of Covid-19 (2020HY320001); and a National Science Grant for Distinguished Young Scholars (81425001/H0104)	China	199	severe	yes	both	Standard care comprised, as necessary, supplemental oxygen, noninvasive and invasive ventilation, antibiotic agents, vasopressor support, renal-replacement therapy, and extracorporeal membrane oxygen-ation (ECMO)	not specified
Effectiveness of glucocorticoid therapy in patients with severe novel coronavirus pneumonia: protocol of a randomized controlled trial	Chin Med J (Engl)	NA	https://www.ncbi.nlm.nih.gov/pmc/articles/PMC7147272/pdf/cm9-133-1080.pdf	protocol	ChiCTR2000029386				This work was supported by the Chongqing SpecialResearch Project for Prevention and Control of NovelCoronavirus Pneumonia (	China	48	severe	yes	both	All subjects will receive conventional treatment for COVID-19 according to the guidelines for diagnosis and treatment of COVID-19 (version 6). Patients randomized to the intervention group will receive methylprednisolone (intravenous injection, 1–2 mg/kg/day for 3 days), whereas those in the control group will not receive glucocorticoid therapy	not specified
Efficacy of dexamethasone treatment for patients with the acute respiratory distress syndrome caused by COVID-19: study protocol for a randomized controlled superiority trial	Trials	1.883	https://pubmed.ncbi.nlm.nih.gov/32799933	protocol	NCT04325061				This investigator-initiated, academic, non-industry sponsored trial was funded by academic grants from the Instituto de Salud Carlos III, Madrid, Spain (CB06/06/1088, PI19/00141); Asociación Científica Pulmón y Ventilación Mecánica, Las Palmas de Gran Canaria, Spain; and the Canadian Institute for Health Research, Ottawa, Canada (Grants FDN143285, OV3-170344	Spain, Canada	200	severe	yes	both	However, in both treatment groups, physicians are asked to follow recommendations for standard intensive care management, including vasopressor support and antibiotic therapy, aimed at maintaining optimal conditions.	not specified
A pilot study of hydroxychloroquine in treatment of patients with moderate COVID-19	Zhejiang Da Xue Xue Bao Yi Xue Ban .	NA	https://pubmed.ncbi.nlm.nih.gov/32391667	Results	NCT04261517				Funding: The Emergency Science and Technology Research Project of the Shanghai Municipal Science and Technology Commission (20431900103); The First-Class University and First-Class Discipline Construction Project of Fudan University (IDF162005); The New Coronavirus (2019-nCoV) Pneumonia Emergency Research Project of Zhejiang University (2020XGZX030); Shanghai Public New Coronavirus "2019-nCoV" Sc…	China	30	moderate	yes	both	The control group only received conventional treatment Including bed rest-oxygen inhalation-symptomatic supportive treatment use	not specified																								i.v.
Hydroxychloroquine in patients with mainly mild to moderate coronavirus disease 2019: open label, randomised controlled trial	BMJ	30.313	https://pubmed.ncbi.nlm.nih.gov/32409561	Results	ChiCTR2000029868				This work was supported by the Emergent Projects of National Science and Technology (2020YFC0844500), National Natural Science Foundation of China (81970020, 81770025), National Key Research and Development Program of China (2016YFC0901104), Shanghai Municipal Key Clinical Specialty (shslczdzk02202, shslczdzk01103), National Innovative Research Team of High-level Local Universities in Shanghai, S…	china	150	mild to moderate	yes	both	Minimum requirements for the standard of care included the provision of intravenous fluids, supplemental oxygen, regular laboratory testing, SARS-CoV-2 testing, haemodynamic monitoring, and intensive care, as well as the ability to deliver concomitant medications	not specified																								i.m.
Efficacy and Safety of Lianhuaqingwen Capsules, a repurposed Chinese Herb, in Patients with Coronavirus disease 2019: a multicenter, prospective, randomized controlled trial	Phytomedicine .	4.268	https://pubmed.ncbi.nlm.nih.gov/32425361	Results	Chi CTR-TRC-2000029434				The study was funded by National Key Research and Development Plan for the Emergency Management of Novel Coronavirus Pneumonia (No.: 2020YFC0845100) and Guangdong Administration of Traditional Chinese Medicine Management for the Emergency Management of Novel Coronavirus Pneumonia with Traditional Chinese Medicine (No.: 2020ZYYJ05). Beijing Municipal Science and Technology Commission NCP Emergency…	china	284	moderate	yes	both	Eligible patients were randomized to receive usual treatment alone based on The Protocol for Diagnosis and Treatment of Novel Coronarvirus Pneumonia (4th edition) (control group) or the combination of LH capsules (4 capsules thrice daily for 14 days).	not specified																								inhal.
Repurposing chlorpromazine to treat COVID-19: the reCoVery study	Encephale	0.873	https://pubmed.ncbi.nlm.nih.gov/32425222/	protocol	0				N/A	N/A	not reported	not reported	yes	both	Patients will be randomized in two groups, one receiving standard COVID-19 treatment (standard-of-care, SOC) and the other receiving SOC in combination with CPZ (CPZ + SOC).	not specified																								other
Efficacy of Liu-zi-jue in Patients with 2019 Novel Coronavirus Pneumonia (COVID-19): structured summary of a study protocol for a randomized controlled trial	Trials	1.883	https://pubmed.ncbi.nlm.nih.gov/32446311	protocol	ChiCTR2000032367				This study is supported financially by the project of Emergency scientificresearch project for prevention and control of new coronavirus (COVID-19)by Shanghai University of Traditional Chinese Medicine (first batch) (No fundnumber) and Shanghai's three-year action project on further accelerating thedevelopment of Traditional Chinese Medicine (ZY (2018-2020)-CCCX-2004-02).	China	186	mild	yes	both	Patients will be recruited and randomly assigned to the conventional treatment group and the intervention group - conventional treatment plus Liu-zi-jue group in a 1:1 ratio. Treatment protocol for novel Coronavirus Pneumonia 7th version	not specified																								not declared
The COVIRL-001 Trial: a multicentre, prospective, randomised trial comparing standard of care (SOC) alone, SOC plus hydroxychloroquine monotherapy or SOC plus a combination of hydroxychloroquine and azithromycin in the treatment of non- critical, SARS-CoV-2 PCR-positive population not requiring immediate resuscitation or ventilation but who have evidence of clinical decline: a structured summary …	Trials	1.883	https://pubmed.ncbi.nlm.nih.gov/32450915/	protocol	EudraCT number: 2020-001265-36				University College Dublin is funding this trial	Ireland	351	non critical	yes	both	Interventions for participants in this trial are SOC plushydroxychloroquine monotherapy or SOC plus a com-bination of hydroxychloroquine and azithromycin.	not specified
Ruxolitinib in treatment of severe coronavirus disease 2019 (COVID-19): a multicenter, single-blind, randomized controlled trial	J Allergy Clin Immunol	10.228	https://pubmed.ncbi.nlm.nih.gov/32470486	results	0				This work was supported by the Emergency Research Project of Tongji Hospital (to J.Z.), Emergency Research Project of Tongji Hospital of Huazhong University of Science and Technology (grant no. 2020kfyXGYJ045 to J.Z.), and Emergency Research Project of Hubei province (grant no. 2020FCA006 to W.W.).	China	43	severe	yes	both	The SoC treatment included antiviral therapy, supplemental oxygen, noninvasive and invasive ventilation, corticosteroid, antibiotic agents, vasopressor support, renal-replacement therapy, and extracorporeal membrane oxygenation0	not specified
A prospective, randomised, double blind placebo-controlled trial to evaluate the efficacy and safety of tocilizumab in patients with severe COVID-19 pneumonia (TOC-COVID): a structured summary of a study protocol for a randomised controlled trial	Trials	1.883	https://pubmed.ncbi.nlm.nih.gov/32493514	protocol	EudraCT: No. 2020-001408-41				FundingFunding for this project has been requested at the German Federal Ministryof Education and Research (BMBF - Bundesministerium für Bildung undForschung).	Germany	200	severe	yes	both	The conventional therapy for COVID-19 pneumonia will be performed to the most actual state of knowledge. Other new treatment options (e.g. antiviral strategies) of SARS-CoV2 that maybe will be recommended in the study period will be incorporated in the standard of care (see appendix 20.1). Supplementary info	not specified
Effectiveness of Interferon Beta 1a, compared to Interferon Beta 1b and the usual therapeutic regimen to treat adults with moderate to severe COVID-19: structured summary of a study protocol for a randomized controlled trial	Trials	1.883	https://pubmed.ncbi.nlm.nih.gov/32493468	protocol	NCT04343768				unfounded	N/A	60	moderate to severe	yes	both	The first group (Arm 1) will receive Hydroxychloroquine + Lopinavir / Ritonavir (Kaletra) + Interferon-β 1a (Recigen), the second group (Arm 2) will be administered Hydroxychloroquine + Lopinavir / Ritonavir (Kaletra) + Interferon-β 1b (Ziferon), and the control group (Arm 3) will be treated by Hydroxychloroquine + Lopinavir / Ritonavir (Kaletra).	2	Hydroxychloroquine	10 days	400mg bid for first day then 200mg bid for 10 days	oral	lopinavir / ritonavir	10-14 days	400mg/100mg bid for 10-14 days	oral
Treatment of severely ill COVID-19 patients with anti-interleukin drugs (COV-AID): a structured summary of a study protocol for a randomised controlled trial	Trials	1.883	https://pubmed.ncbi.nlm.nih.gov/32493441	protocol	The trial was registered on Clinical Trials.gov on April 1st, 2020 (ClinicalTrials.gov Identifier: NCT04330638) and on EudraCT on April 3rd 2020 (Identifier: 2020-001500-41).				The Belgian Health Care Knowledge Centre (KCE, Federaal Kenniscentrum voor de Gezondheidszorg) funds the COV-AID trial	Belgium	342	severe	yes	both	No description	not specified
Effect of Convalescent Plasma Therapy on Time to Clinical Improvement in Patients With Severe and Life-threatening COVID-19: a Randomized Clinical Trial	JAMA	45.54	https://pubmed.ncbi.nlm.nih.gov/32492084	results	ChiCTR2000029757.				This work was supported by the Chinese Academy of Medical Sciences Innovation Fund for Medical Sciences (CIFMS) grants 2020-I2M-CoV19-006, 2016-I2M-3-024 (Dr Z. Liu), and 2017-I2M-1-009 (Dr L. Li) and the Nonprofit Central Research Institute Fund of Chinese Academy of Medical Sciences grant 2018PT32016 (Dr Z. Liu).	China	103	severe	yes	both	Standard treatment consisted of symptomatic control and supportive care for COVID-19, mostly based on the evolving Chinese national COVID-19 treatment guidelines and hospital practice. Possible treatments included antiviral medications, antibacterial medications, steroids, human immunoglobulin, Chinese herbal medicines, and other medications	not specified
Sargramostim to treat patients with acute hypoxic respiratory failure due to COVID-19 (SARPAC): a structured summary of a study protocol for a randomised controlled trial	Trials	1.883	https://pubmed.ncbi.nlm.nih.gov/32503663	protocol	NCT04326920				The Flemish Institute for Biotechnology (Vlaams Instituut voor Biotechnologie, VIB) funds the SARPAC trail and is involved in the collection, analysis and interpretation of data	Belgium	80	N/A	yes	both	randomized to receive sargramostim 125mcg twice daily for 5 days as a nebulized inhalation on top of standard of care (active group), or to receive standard of care treatment (control group)	not specified
The Mechanism and Clinical Outcome of patients with Corona Virus Disease 2019 Whose Nucleic Acid Test has changed from negative to positive, and the therapeutic efficacy of Favipiravir: a structured summary of a study protocol for a randomised controlled trial	Trials	1.883	https://pubmed.ncbi.nlm.nih.gov/32503657	protocol	NCT04333589				China National Center for Biotechnology Development undertakes the drug research and organizes Peking University First Hospital to lead the research. The project number of this COVID-19 emergency project: 2020YFC0846800.	China	not reported	not reported	yes	both	Treatments other than Antiviral drugs can be given. Routine treatment for patients with the corona virus will be administered, this includes oxygen therapy, drugs that reduced phlegm and relieve cough, including thymosin, proprietary Chinese medicine, etc	not specified
Adding Colchicine to the Antiretroviral Medication - Lopinavir/Ritonavir (Kaletra) in Hospitalized Patients with Non-Severe Covid-19 Pneumonia: a Structured Summary of a Study Protocol for a Randomized Controlled Trial	Trials	1.883	https://pubmed.ncbi.nlm.nih.gov/32503620	protocol	NCT04360980				This study received funding from Chronic Kidney Disease Research Centre (CKDRC), affiliated to Shahid Beheshti University of Medical Sciences	Iran	80	non sever	yes	both	(Supplementary file) Usual standard treatment according to national guidelines which both treatment and control groups would receive included: vitamin C 3grams daily, 400 mg Thiamine, Selenium, Omega-3 500 mg daily, Vitamin A, Vitamin D, Azithromycin, Ceftriaxone	8	Vitamine C	N/A	3 g/daily	not declared	Thiamine	N/A	400 mg	not declared	Selenium, Vitamin A, Vitamine D, Azythromycin, Ceftriaxone			not declared	Omega3	N/A	500 mg daily	not declared
Continuing versus suspending angiotensin-converting enzyme inhibitors and angiotensin receptor blockers: impact on adverse outcomes in hospitalized patients with severe acute respiratory syndrome coronavirus 2 (SARS-CoV-2)--The BRACE CORONA Trial	Am Heart J	4.153	https://pubmed.ncbi.nlm.nih.gov/32502882	protocol	NCT04364893				This is an investigator-initiated study with financial support from D'Or Institute for Research and Education (IDOR)	Brasil	500	severe	yes	both	Since there is currently no specific intervention proven to be beneficial in the treatment of COVID-19, patients will be treated according to current local standards of supportive care without systematic use of experimental therapies.	not specified
Evaluating the efficacy and safety of human anti-SARS-CoV-2 convalescent plasma in severely ill adults with COVID-19: a structured summary of a study protocol for a randomized controlled trial	Trials	1.883	https://pubmed.ncbi.nlm.nih.gov/32513308	protocol	NCT04359810				This trial is funded by an unrestricted gift from Amazon	USA	129	severe	yes	comparator	We plan to enroll a total of 129 participants (with 86 to plasma and 43 to standard of care).	not specified
A pilot study of therapeutic plasma exchange for serious SARS CoV-2 disease (COVID-19): a structured summary of a randomized controlled trial study protocol	Trials	1.883	https://pubmed.ncbi.nlm.nih.gov/32513290	protocol	ISRCTN21363594				King Saud Medical City will provide funding that will facilitate collection, analysis, and interpretation of data of this study	Saudi Arabia	120	serious	yes	both	The two groups will be receiving the same standard mechanical ventilation protocols (i.e., proning, ventilation strategies) as per hospital protocol. Antibiotics, antivirals, other medications and dialysis/CRRT will be applied between groups as per hospital and Saudi MOH protocols for treatment of patients with serious COVID-19 (Saudi Ministry of Health. Coronavirus Diseases 19 (COVID-19) guideli…	not specified
Safety and efficacy assessment of allogeneic human dental pulp stem cells to treat patients with severe COVID-19: structured summary of a study protocol for a randomized controlled trial (Phase I / II)	Trials	1.883	https://pubmed.ncbi.nlm.nih.gov/32532356	protocol	NCT04336254				The trial has been financially funded by the Chu-Tse Wu Foundation for Science & Technology Development, a non-profit organization	China	20	serious	yes	both	There will be two study groups: experimental and control. Both will receive allnecessary routine treatment for COVID-19.	not specified
Effect of Xuebijing injection on inflammatory markers and disease outcome of coronavirus disease 2019	Zhonghua Wei Zhong Bing Ji Jiu Yi Xue	NA	https://pubmed.ncbi.nlm.nih.gov/32527346	results	ChiCTR2000029381				An Innovative Major Special Project for Emergency Response to the New Coronary Pneumonia Epidemic in Hunan Province (2020SK3014) Natural Science Foundation of Hunan Province (2018JJ2452) Medical and Health Research Project of Hunan Province (B2017209)	China	60	severe	yes	both	The conventional treatment group conducts conventional treatment according to the new coronary pneumonia diagnosis and treatment plan issued by the National Health Commission (Health Commission).	not specified
Proactive Prophylaxis With Azithromycin and HydroxyChloroquine in Hospitalised Patients With COVID-19 (ProPAC-COVID): a structured summary of a study protocol for a randomised controlled trial	Trials	1.883	https://pubmed.ncbi.nlm.nih.gov/32522282	protocol	NCT04322396				The research project is (investigator) initiated by COP:TRIN. Fund support has been obtained from the Novo Nordisk Foundation of DKK 2,162,646.22 (case no. NNF20SA0062834).	Denmark	226	hospitalized	yes	both	As there is no specific treatment for COVID-19, standard assessment and treatment is based on organ supportive therapy such as oxygen therapy (central), fluid therapy, antibiotic therapy for secondary infections	not specified
AGILE-ACCORD: a Randomized, Multicentre, Seamless, Adaptive Phase I/II Platform Study to Determine the Optimal Dose, Safety and Efficacy of Multiple Candidate Agents for the Treatment of COVID-19: a structured summary of a study protocol for a randomised platform trial	Trials	1.883	https://pubmed.ncbi.nlm.nih.gov/32560744	protocol	EudraCT 2020-001860-27				The development of the AGILE-ACCORD Master Protocol, electronic data capture system, randomisation and econsent was funded using Cancer Research UK core funding and NIHR CTU support funding at the Southampton Clinical Trials Unit. NIHR funding at the Royal Liverpool and Broadgreen Clinical Research Facility and staff at the University of Liverpool and Lancaster also supported the development of t…	UK	40		yes	both	SoC should be based on appropriate guidelines in place at the time of treatment on the study, for example the current National Institute for Health and Care Excellence ‘COVID-19 rapid guideline: critical care in adults’.	not specified
Letter to the editor: efficacy of different methods of combination regimen administrations including dexamethasone, intravenous immunoglobulin, and interferon-beta to treat critically ill COVID-19 patients: a structured summary of a study protocol for a randomized controlled trial	Trials	1.883	https://pubmed.ncbi.nlm.nih.gov/32560745	protocol	IRCT20120225009124N4				The Golestan University of Medical Sciences, Iran supported the present RCT (grant no. 111542).	Iran	105	critical ill	yes	both	Each eligible patient in the control arm will be received the standard treatment for COVID-19 (a combination of antiviral drugs) and the usual standard of care according to the protocol of MOHME of Iran. If the proposed standard treatment is changed, all patients will receive a new suggestion for further treatment	not specified
Effect of Colchicine vs Standard Care on Cardiac and Inflammatory Biomarkers and Clinical Outcomes in Patients Hospitalized With Coronavirus Disease 2019: the GRECCO-19 Randomized Clinical Trial	JAMA Netw Open	5.032	https://pubmed.ncbi.nlm.nih.gov/32579195	results	NCT04326790				The study was funded by ELPEN Pharmaceuticals, Acarpia Pharmaceuticals, and Karian Pharmaceuticals.	Greece	105	hospitalized	yes	both	participants of group A will be receiving the optimal treatment based on the algorithm of the Expert Committee of the Ministry of Health.	not specified
Shenhuang granule in the treatment of severe coronavirus disease 2019 (COVID-19): study protocol for an open-label randomized controlled clinical trial	Trials	1.883	https://pubmed.ncbi.nlm.nih.gov/32580752	protocol	ChiCTR2000029777				The trial is funded by the Emergency Committee of the World Federation of Chinese Medicine Societies and Shanghai Society of Traditional Chinese Medicine, Novel Coronavirus Pneumonia Emergency Tackling Key Project (SJZLJZ.N01). The study also received funding from the National Key Research and Development Program of China (2018YFC1705900).	China	160	severe	yes	both	Patients in both groups can retain standard care according to the “Guidelines for the Diagnosis and Treatment of Novel Coronavirus (COVID-19) Infection (Trial Version 7)” by the National Health Commission	not specified
A prospective, randomized, controlled study assessing vagus nerve stimulation using the gammaCore®-Sapphire device for patients with moderate to severe CoViD-19 Respiratory Symptoms (SAVIOR): a structured summary of a study protocol for a randomised controlled trial"	Trials	1.883	https://pubmed.ncbi.nlm.nih.gov/32586395	protocol	NCT04368156				The study is a candidate for a restricted grant of the Spanish Institute of Health Carlos III.	Spain	90	moderate to severe	yes	both	Standard of care: oxygen therapy, antibiotics and ventilatory support if necessary depending on the clini	not specified
The curative effects of shortwave diathermy on treating Novel coronavirus (COVID-19) pneumonia: a structured summary of a study protocol for a randomised controlled trial	Trials	1.883	https://pubmed.ncbi.nlm.nih.gov/32620144	protocol	ChiCTR2000029972				The National Natural Science Foundation, an external peer-review took place during the funding process.	China	410	severe	yes	both	the experimental group will be given the nationally recommended standard drug treatment + ultra-short-wave diathermy treatment; the control group will be given only the nationally recommended standard drug treatment	not specified
Repurposed immunomodulatory drugs for Covid-19 in pre-ICu patients - mulTi-Arm Therapeutic study in pre-ICu patients admitted with Covid-19 - Repurposed Drugs (TACTIC-R): a structured summary of a study protocol for a randomised controlled trial	Trials	1.883	https://pubmed.ncbi.nlm.nih.gov/32641154	protocol	ISRCTN11188345				The trial is funded by UK Research and Innovation, Eli Lilly and Company UK Ltd. and Alexion Pharmaceuticals UK. The trial is sponsored by Cambridge University Hospitals NHS Foundation Trust. The trial is supported by the National Institute for Health Research.	UK	375	moderate	yes	both	This design would allow flexible features such as dropping treatments for futility, declaring one or more treatments superior to standard of care, or adding new treatments to be tested during the course of a trial.	not specified
Azithromycin added to hydroxychloroquine for patients admitted to intensive care due to coronavirus disease 2019 (COVID-19)-protocol of randomised controlled trial AZIQUINE-ICU	Trials	1.883	https://pubmed.ncbi.nlm.nih.gov/32641163/	protocol	NCT04339816				The trial is funded by Donatio Intensivistam Endowment Fund, www.donatio-intensivistam.cz, VAT No 0907206 Registered under No N1795 by Municipal Court in Prague on 2 April 2020, trial drugs were provided as a kind gift of Zentiva, a.s. and application has been made for a rapid grant from COVID-19 GAMA-2 scheme of Technology Agency of the Czech Republic.	Czech Republic	not reported	severe	yes	both	All patients will receive best supportive care that will be monitored, but not protocolized. It is recognised that the standard of care may substantially differ among study centres and that is why randomisation is stratified.	not specified
Outpatient treatment of COVID-19 with steroids in the phase of mild pneumonia without the need for admission as an opportunity to modify the course of the disease: a structured summary of a randomised controlled trial	Trials	1.883	https://pubmed.ncbi.nlm.nih.gov/32646502	protocol	EudraCT number 2020-001622-64				There is no funder for this study	N/A	200	mild	yes	both	Eligible patients will be randomized to receive standard outpatient treatment only(group 1) or standard outpatient treatment plus prednisone (group 2).- Group 1: paracetamol 1 g/8 h (on demand) + hydroxychloroquine 400 mg/12h the first day, 200 mg/12 h for 4days + azithromycin 500 mg/24h for 5 days.	3	Paracetamol	on demand	3g/daily	oral	hydroxychloroquine	5 days	800 mg/daily-1.day 400 mg/daily other days	oral	azithromycin	5 days	500 mg/daily	oral
The Australasian COVID-19 Trial (ASCOT) to assess clinical outcomes in hospitalised patients with SARS-CoV-2 infection (COVID-19) treated with lopinavir/ritonavir and/or hydroxychloroquine compared to standard of care: a structured summary of a study protocol for a randomised controlled trial	Trials	1.883	https://pubmed.ncbi.nlm.nih.gov/32665040	protocol	ACTRN12620000445976				ASCOT has been initially funded in Australia by a variety of philanthropic donors, and in New Zealand by the Health Research Council	Australia and New Zeeland	2440	hospitalized	yes	comparator	Standard of care without specific antiviral therapy articipants will receive usual medical care. The protocol does not allow the use of LPV/r or hydroxychloroquine in the first 5 days. If at day 5 the treating team decides to prescribe LPV/r or hydroxychloroquine, this will be permitted within the protocol and recorded.	not specified
Antiviral Activity and Safety of Darunavir/Cobicistat for the Treatment of COVID-19	Open Forum Infect Dis .	3.656	https://pubmed.ncbi.nlm.nih.gov/32671131	results	NCT04252274				This work was supported by the Ministry of Science and Technology of China (2017ZX09304027); the Shanghai Science and Technology Committee (20411950200); Shanghai Major Projects on Infectious Diseases (shslczdzk01102); and the Shanghai “Rising Stars of Medical Talent” Youth Development Program, Specialist Program (No. 2019–72)	China	30	mild	yes	both	All the participants received interferon alpha 2b and standard of care as per guideline recommendation in China National Health Commission of China. Diagnosis and treatment of pneumonia caused by 2019 new coronavirus (trial version 7)	not specified
Exploring an Integrative Therapy for Treating COVID-19: a Randomized Controlled Trial	Chin J Integr Med	NA	https://pubmed.ncbi.nlm.nih.gov/32676976	results	NCT 04251871				Supported by the National Administration of Traditional Chinese Medicine Project (No. 2020ZYLCYJ05-1), the National Natural Science Foundation of China (Nos. 81630100, 81721002, 81930110), China PLA Biosecurity Project (No. 19SWAQ13), China PLA Emergency Project (BWS20J006) and the Beijing Administration of Traditional Chinese Medicine Project (Nos. YJ2020-03, SYFY202011)	China	48	all stages	yes	both	The two arms consist of a control therapy that is based on the standard of cares recommended by the China National Health Commission (CNHC),(17)	not specified
Dexamethasone in Hospitalized Patients with Covid-19 - Preliminary Report	N Engl J Med	74.699	https://pubmed.ncbi.nlm.nih.gov/32678530	results	NCT04381936;				Supported by a grant (MC_PC_19056) to the University of Oxford from the Medical Research Council of United Kingdom Research and Innovation and the National Institute for Health Research (NIHR); and by core funding provided by NIHR Oxford Biomedical Research Centre, Wellcome, the Bill and Melinda Gates Foundation, the Department for International Development, Health Data Research UK, the Medical R…	UK	11303	hospitalized	yes	both	not specificaly described	not specified
Hydroxychloroquine with or without Azithromycin in Mild-to-Moderate Covid-19	N Engl J Med	74.699	https://pubmed.ncbi.nlm.nih.gov/32706953/	results	NCT04322123				Supported by institutions participating in the Coalition Covid-19 Brazil and by EMS Pharma, which provided partial funding, the trial drugs, and logistic support	Brasil	667	mild to moderate	yes	both	The treatment and control groups received the current standard of care treatment for COVID-19, which included daily monitoring with clinical assessment by the attending physician, routine laboratory tests (blood count, urea, creatinine, liver enzymes and bilirubin, c-reactive protein) at the discretion of the attending physician, respiratory therapy and motor physiotherapy, surveillance of vital …	not specified
Remdesivir for Severe COVID-19 versus a Cohort Receiving Standard of Care	Clin Infect Dis	NA	https://pubmed.ncbi.nlm.nih.gov/32706859	results	NCT04292899 and EUPAS34303.				is work was supported by Gilead Sciences, Inc., Foster City, CA, USA	USA	1213	severe	yes	both	not specificaly described	not specified
RECOVERY- Respiratory Support: respiratory Strategies for patients with suspected or proven COVID-19 respiratory failure; Continuous Positive Airway Pressure, High-flow Nasal Oxygen, and standard care: a structured summary of a study protocol for a randomised controlled trial	Trials	1.883	https://pubmed.ncbi.nlm.nih.gov/32727624	protocol	ISRCTN16912075				The study is funded by the National Institute of Health Research. The views expressed are those of the author(s) and not necessarily those of the NIHR or the Department of Health and Social Care.	UK	4002	severe	yes	both	Standard care will comprise regular ward level oxygen therapy according to local protocol/guidelines, and excludes escalation to CPAP and HFNO. Administration of regular oxygen therapy will not be protocolised and left to clinical discretion for management.	not specified
ACCORD: a Multicentre, Seamless, Phase 2 Adaptive Randomisation Platform Study to Assess the Efficacy and Safety of Multiple Candidate Agents for the Treatment of COVID-19 in Hospitalised Patients: a structured summary of a study protocol for a randomised controlled trial	Trials	1.883	https://pubmed.ncbi.nlm.nih.gov/32736596	protocol	EudraCT 2020-001736-95				The ACCORD trial platform is funded by UKRI	UK	1800	hospitalized	yes	comparator	not specificaly described	not specified
A phase II, single-center, double-blind, randomized placebo-controlled trial to explore the efficacy and safety of intravenous melatonin in patients with COVID-19 admitted to the intensive care unit (MelCOVID study): a structured summary of a study protocol for a randomized controlled trial	Trials	1.883	https://pubmed.ncbi.nlm.nih.gov/32758298	protocol	https://www.clinicaltrialsregister.eu/ctr-search/trial/2020-001808-42/ES				The start-up Pharmamel LTD financed the trial.	Spain	18	critically ill	yes	both	not specificaly described	not specified
Repurposing of chlorpromazine in COVID-19 treatment: the reCoVery study	Encephale	0.873	https://pubmed.ncbi.nlm.nih.gov/32387014	protocol	NA				The authors whish to thank Pierre Deniker Foundation for the support, as well as Laetitia Canivet.	France	not reported	hospitalized but not requiring ICU	yes	both	not specificaly described	not specified
AVIFAVIR for Treatment of Patients with Moderate COVID-19: interim Results of a Phase II/III Multicenter Randomized Clinical Trial	Clin Infect Dis	NA	https://pubmed.ncbi.nlm.nih.gov/32770240	results	NCT04434248)				This work was supported by the Russian Direct Investment Fund, the Ministry of Industry and Trade of the Russian Federation and the Skolkovo Innovation Center.	Russia	60	moderate	yes	both	SOC according to the Russian guidelines for treatment of COVID-19 - In the SOC group, hydroxychloroquine or chloroquine was administered to 15/20 (75.0%) patients, lopinavir/ritonavir was used in 1/20 (5%) patient, and 4/20 (20%) patients did not receive etiotropic treatment. The concomitant therapy of COVID-19 in all groups included antibiotics, anticoagulants, and/or immunosuppressants, as well…	not specified	hydroxychloroquine	N/A	N/A	not declared	chloroquine	N/A	N/A	not declared	lopinavir/ritonavir	N/A	N/A	not declared
Nigella sativa supplementation to treat symptomatic mild COVID-19: a structured summary of a protocol for a randomised, controlled, clinical trial	Trials	1.883	https://pubmed.ncbi.nlm.nih.gov/32771034	protocol	NCT04401202				The study is not funded.	N/A	200	mild	yes	both	Standard therapy for COVID-19 is allowed except for treatments noted in the exclusion criteria described above and as noted in the prohibited medications section below. standard of care treatment (antipyretic, antitussive)	not specified
Auxora versus standard of care for the treatment of severe or critical COVID-19 pneumonia: results from a randomized controlled trial	Crit Care	6.407	https://pubmed.ncbi.nlm.nih.gov/32795330	results	NCT04345614				This study was funded by CalciMedica, Inc. (La Jolla, CA, USA).	USA	30	severe and critical	yes	both	All patients received local standard of care, including antiviral agents, but investigational therapies and immunosuppressive medications were not permitted	not specified
Sofosbuvir and daclatasvir compared with standard of care in the treatment of patients admitted to hospital with moderate or severe coronavirus infection (COVID-19): a randomized controlled trial	J Antimicrob Chemother .	5.217	https://pubmed.ncbi.nlm.nih.gov/32812039	results	IRCT20200128046294N2				This study was supported by internal funding of the Digestive Disease Research Institute of Tehran University of Medical Sciences.	Iran	66	moderate or severe	yes	both	All patients received standard care according to the national Iranian COVID-19 treatment guidelines which at the time of the study was hydroxychloroquine 200mg twice daily with or without lopinavir/ritonavir 200mg/50mg twice daily.	2	hydroxychloroquine	14 days	400 mg daily	oral	lopinavir/ritonavir	14 days	200mg/50mg twice daily	oral
Evaluation of the efficacy of sofosbuvir plus daclatasvir in combination with ribavirin for hospitalized COVID-19 patients with moderate disease compared with standard care: a single-centre, randomized controlled trial	J Antimicrob Chemother .	5.217	https://pubmed.ncbi.nlm.nih.gov/32812025	results	IRCT20200328046886N				This study was funded by Mazandaran University of Medical Sciences	Iran	48	moderate	yes	comparator	not specificaly described	not specified
Effect of Remdesivir vs Standard Care on Clinical Status at 11 Days in Patients With Moderate COVID-19: a Randomized Clinical Trial	JAMA	45.54	https://pubmed.ncbi.nlm.nih.gov/32821939/	results	NCT04292730.				Gilead Sciences	USA	596	moderate to severe	yes	both	not specificaly described	not specified
Hydroxychloroquine in the Treatment of COVID-19: a Multicenter Randomized Controlled Study	Am J Trop Med Hyg	2.126	https://pubmed.ncbi.nlm.nih.gov/32828135/	results	NCT04353336				N/A	N/A	194	hospitalised	yes	both	The Egyptian Ministry of Health (MOH) adopted a standard of care treatment protocol for COVID-19 patients. It included paracetamol, oxygen, fluids (according to assessment), empiric antibiotic (cephalosporins), oseltamivir if needed (75 mg/ 12 hours for 5 days), and invasive mechanical ventilation with hydrocortisone for severe cases if PaO2 < 60 mmHg, O2 saturation < 90% despite oxygen or noninv…	not specified
A Randomized, Open-label, Controlled Clinical Trial of Azvudine Tablets in the Treatment of Mild and Common COVID-19, A Pilot Study	Adv Sci (Weinh)	15.84	https://pubmed.ncbi.nlm.nih.gov/32837847	results	ChiCTR2000029853				This study was sponsored by grants from Henan Genuine Biotech Co., Ltd., Henan province novel coronavirus control and prevention emergency science and technology tackling key project (201100311500), National S&T Major Project of China (2018ZX10301201-008), National Key Research and Development Program of China (2018YFC2000500), National Natural Science Foundation of China (U1804283 to J.C.), and …	China	20	mild	yes	both	Patients in the control group were treated with standard antiviral treatment and symptomatic treatment. When patients developed clinical symptoms and signs, such as fever and cough, patients were treated with febrifuge or cough mixture, which was called symptomatic treatment. If not, patients were only treated with antiviral therapy. Standard antiviral treatment and symptomatic treatment were use…	not specified
The Efficacy and Safety of Triazavirin for COVID-19: a Trial Protocol	Engineering (Beijing)	NA	https://pubmed.ncbi.nlm.nih.gov/32837750	protocol	ChiCTR20000300001				This study was supported by the Chinese Academy of Engineering Project for COVID-19 (2020-KYGG-01-04)	China	240	mild,ordinary,severe, critically	yes	both	The trial group receives TZV plus standard treatment according to the Diagnosis and treatment protocol for novel coronavirus pneumonia (trial version 7)and the Diagnosis and treatment protocol for novel coronavirus pneumonia (trial version 5) drafted by the National Health Commission of the People’s Republic of China and the National Administration of Traditional Chinese Medicine	not specified
Acupressure therapy and Liu Zi Jue Qigong for pulmonary function and quality of life in patients with severe novel coronavirus pneumonia (COVID-19): a study protocol for a randomized controlled trial	Trials	1.883	https://pubmed.ncbi.nlm.nih.gov/32854761	protocol	ChiCTR2000029994				This study is supported financially by the project of Emergency Scientific Research Project for prevention and control of new coronavirus (COVID-19) by Shanghai University of Traditional Chinese Medicine (first batch) (no fund number) and High-Level Innovation Team of “Peak and Plateau Discipline” in Traditional Chinese Medicine (30304114316). These two projects are funded by the Shanghai Univers…	China	128	severe	yes	both	For the emergency event of COVID-19, standard therapy has been developed in strict accordance with the National Diagnostic and Treatment Protocol (the 7th trial version). For patients, standard therapy is necessary to prevent death and other adverse consequences	not specified
"effect of calcifediol treatment and best available therapy versus best available therapy on intensive care unit admission and mortality among patients hospitalized for COVID-19: a pilot randomized clinical study"	J Steroid Biochem Mol Biol .	3.813	https://pubmed.ncbi.nlm.nih.gov/32871238	results	NCT04366908				We are grateful to COVID-011-2020 “Programa de Investigacion ´ clínica en COVID-19 de Andalucía”. Consejería de Salud y Familia. “Fundacion ´ Progreso y Salud” and “Fundacion ´ para la Investigacion ´ Biom´ edica de Cordoba ´ ” (FIBICO). Andalucía. Spain.	Spain	76	severe	yes	both	All hospitalized patients received as best available therapy the same standard care, (per hospital protocol), of a combination of hydroxychloroquine (400 mg every 12 h on the first day, and 200 mg every 12 h for the following 5 days), azithromycin (500 mg orally for 5 days) and for patients with pneumonia and NEWS score≥5, a broad spectrum antibiotic (ceftriaxone2 g intravenously every 24 h for 5…	3	hydroxychloroquine	6 days	400 mg every 12 h on the first day, and 200 mg every 12 h	oral	azithromycin	5 days	500 mg/daily	oral	ceftriaxone	5 days	2g/daily	i.v.
Effect of Dexamethasone on Days Alive and Ventilator-Free in Patients With Moderate or Severe Acute Respiratory Distress Syndrome and COVID-19: the CoDEX Randomized Clinical Trial	JAMA	45.54	https://pubmed.ncbi.nlm.nih.gov/32876695/	results	NCT04327401.				This trial was funded and supported by the Coalition COVID-19 Brazil. The Laboratórios Farmacêuticos provided the study drug, distribution logistics, and insurance for the study patients.	Brasil	299	moderate to severe	yes	both	The standard of care is constituted of, but not limited to: Addition of other therapies such as antibiotics, and antivirals (for example, oseltamivir for suspected influenza coinfection), as indicated by the attending physician Daily monitoring with clinical assessment by the attending physician Routine laboratory tests (blood count, urea, creatinine, liver enzymes and bilirubin, c-reactive prote…	not specified
The COVIRL002 Trial-Tocilizumab for management of severe, non-critical COVID-19 infection: a structured summary of a study protocol for a randomised controlled trial	Trials	1.883	https://pubmed.ncbi.nlm.nih.gov/32883328/	protocol	EudraCT number:2020-001767-86				University College Dublin	Ireland	90	severe	yes	both	no description	not specified
Potential Role of Acacia Senegal (Gum Arabic) as Immunomodulatory Agent among newly diagnosed COVID 19 Patients: a structured summary of a protocol for a randomised, controlled, clinical trial	Trials	1.883	https://pubmed.ncbi.nlm.nih.gov/32891160	protocol	NCT04381871				This research is funded by a grant from Higher Education and Scientific Research Ministry in Sudan to LK and ME	Sudan	110	0	yes	both	Both GA and placebo will be in addition to standard care treatment based on local clinical guidelines.	not specified
Anticoagulation in critically ill patients on mechanical ventilation suffering from COVID-19 disease, The ANTI-CO trial: a structured summary of a study protocol for a randomised controlled trial	Trials	1.883	https://pubmed.ncbi.nlm.nih.gov/32895056	protocol	NCT04445935				This project was supported by HMC only	Qatar	100	critically ill	yes	both	control group will stay on the standard treatment with low-molecular-weight heparins /unfractionated heparin subcutaneously (see scheme in Additional file1)	not specified
Azithromycin in addition to standard of care versus standard of care alone in the treatment of patients admitted to the hospital with severe COVID-19 in Brazil (COALITION II): a randomised clinical trial	Lancet	60.392	https://pubmed.ncbi.nlm.nih.gov/32896292	results	NCT04321278				COALITION COVID-19 Brazil and EMS	Brasil	397	severe	yes	both	standard of care for 10 days and those in the control group received standard of care without macrolides, at the discretion of treating physicians and according to local guidelines. Use of corticosteroids, other immunomodulators, antibiotics, and antivirals was allowed. However, use of macrolides was not allowed after randomisation in the control group	not specified
Subcutaneous Sarilumab in hospitalised patients with moderate-severe COVID-19 infection compared to the standard of care (SARCOVID): a structured summary of a study protocol for a randomised controlled trial	Trials	1.883	https://pubmed.ncbi.nlm.nih.gov/32907638	protocol	NCT04357808				Sanofi provides medication for the intervention arm sarilumab (Kevzara, 40 prefilled syringes)	Spain	30	moderate-severe	yes	both	The control group will receive drugs or procedures in routine clinical practice according to the best standard ofcare as per local protocol.	not specified
Effects of Licorice on clinical symptoms and laboratory signs in moderately ill patients with pneumonia from COVID-19: a structured summary of a study protocol for a randomized controlled trial	Trials	1.883	https://pubmed.ncbi.nlm.nih.gov/32933552	protocol	IRCT20200506047323N2				This trial has been supported by Hormozgan University of Medical Sciences, Bandar Abbas, Iran (grant no. 990061).	Iran	60	moderate	yes	both	The standard treatment for COVID-19 based on the Iranian Ministry of Health and Medical Education'sprotocol for a period of seven days.standard care (lopinavir–ritonavir 200/50 mg twice a day and hydroxychloroquine 200 mg twice a day) for seven days, or standard care alone.	2	lopinavir/ritonavir	7 days	200/50	not declared	hydroxychloroquine	7 days	400 mg/daily	not declared
Sarilumab versus standard of care for the early treatment of COVID-19 pneumonia in hospitalized patients: SARTRE: a structured summary of a study protocol for a randomised controlled trial	Trials	1.883	https://pubmed.ncbi.nlm.nih.gov/32938496	protocol	EudraCT Number: 2020-002037-15				The trial is partially funded by Sanofi : Sanofi will provide sarilumab free of charge to the study centers and finances the eCRF	Spain	200	severe	yes	both	the standard of care has changed in the prior weeks and nowadays the use of corticosteroids has become part of the SOC in the treatment of COVID-19 pneumonia, and our limited experience suggests that better treatment outcomes can be achieved when combining IL6-inhibitors with corticosteroids.	not specified
Protocol for the DisCoVeRy trial: multicentre, adaptive, randomised trial of the safety and efficacy of treatments for COVID-19 in hospitalised adults	BMJ Open	2.496	https://pubmed.ncbi.nlm.nih.gov/32958495	protocol	NCT04315948				The trial is funded by a grant from Programme Hospitalier de Recherche Clinique - PHRC 2020 (PHRC-20–0351) (Ministry of Health). This study also received a financial support from REACTing, a French multidisciplinary collaborative network working on emerging infectious diseases. The trial is sponsored by Institut national de la santé et de la recherche médicale (INSERM, France)	France	3100	severe	yes	both	Included participants cannot be treated with antivirals other than the study medications allocated by randomisation, but non-antiviral drugs such as steroids, immunomodulatory agents (eg, anti-interleukin 6 drugs), or antibiotics can be used as part of the standard of carePatients included in the control group receive the standard of care of their recruitment centre.	not specified
Rationale and design of the "Tocilizumab in patients with moderate to severe COVID-19: an open-label multicentre randomized controlled" trial (TOCIBRAS)	Rev Bras Ter Intensiva	NA	https://pubmed.ncbi.nlm.nih.gov/32965395	protocol	NCT04403685				This trial was funded by the COALITION COVID-19 Brazil.	Brasil	150	moderate to severe	yes	both	The concomitant use of hydroxychloroquine, azithromycin, corticosteroids, or other therapies are allowed in this trial as part of the standard of care if local institutional guidelines/protocols include these agents as part of the standard management for COVID-19 patients. Antibiotics are permitted at any time during the study at the discretion of the treating physician. The standard of care trea…	not specified
CytoResc - "CytoSorb" Rescue for critically ill patients undergoing the COVID-19 Cytokine Storm: a structured summary of a study protocol for a randomized controlled trial	Trials	1.883	https://pubmed.ncbi.nlm.nih.gov/32586396	protocol	German Registry of Clinical Trials (DRKS) under the number DRKS00021447.				unding by the German Federal Ministry of Education and Research (BMBF) was applied. A decision is still pending	Germany	100	critically ill	yes	both	not specificaly described	not specified
Effect of bromhexine on clinical outcomes and mortality in COVID-19 patients: a randomized clinical trial	Bioimpacts	3.475	https://pubmed.ncbi.nlm.nih.gov/32983936	results	IRCT202003117046797N4				This study was supported by Tabriz University of Medical Sciences, Tabriz, Iran.	Iran	78	hospitalized	yes	both	Patients received treatment based on the Iranian national COVID-19 treatment protocol and best practice guidelines at that time and also the “Hydroxychloroquine 200 mg/d for two weeks” in addition to supportive and symptomatic therapy.	not specified
