# Supplementary material for: Standard of care for COVID-19 in randomized clinical trials registered in trial registries and published in preprint servers and scholarly journals: a cross-sectional study
Source: BMC Med Res Methodol. 2022 Jun 17;22:173. doi: 10.1186/s12874-022-01646-1 (PMC9205140; doi:10.1186/s12874-022-01646-1)
Supplement: Supplementary file 4 — Additional file 4 Supplementary file 4. Raw data from full-text journal manuscripts (Available at Open Science Framework: https://osf.io/he9c8/) [file 12874_2022_1646_MOESM4_ESM.xlsx]

## Sheet: Table 1
																		SoC component 1				SoC component 2				SoC component 3				SoC component 4				SoC component 5				SoC component 5
No.	Title	DOI	No. in register	study protocol published (Y/N)	INCLUSION CRITERIA	INTERVENTION	OUTCOMES	SPONSOR NAME	SPONSOR COUNTRY	No OF PARTICIPANTS	MENTION OF SoC (Y/N)	SoC is intervention, comparator or both?	Copy SoC description verbatim	How many components are there in the SoC?	Mišljenje Mahir	Mišljenje Renata	Mišljenje Marin	therapy name	period	dose	regimen	therapy name	period	dose	regimen	therapy name	period	dose	regimen	therapy name	period	dose	regimen	therapy name	period	dose	regimen	therapy name	period	dose	regimen
	A Multicenter, randomized, open-label, controlled trial to evaluate the efficacy and tolerability of hydroxychloroquine and a retrospective study in adult patients with mild to moderate Coronavirus disease 2019 (COVID-19)	10.1101/2020.07.08.20148841	NCT04384380	not declared in full text				The Hospital and Social Welfare Organizations Administration Commission, Ministry of Health and Welfare, Taiwan supported the research grant.	Taiwan	33	yes	both	Both study group and comparison group 181 received standard of care comprising supportive treatment for subjects with mild clinical 182 COVID-19 symptoms and antimicrobial therapy for subjects presenting with moderate 183 clinical COVID-19 symptoms. The treatment consisted of: (1) ceftriaxone 2 g daily for 7 days 184 ± azithromycin 500 mg on day 1 and 250 mg on days 2–5; or (2) levofloxacin 750 m…	2				ceftriaxone	for 7 days	2g/daily	not declared	azythromycin	for 5 days	500 mg/daily-1.day then 25o mg/daily	not declared	levofloxacin	5 days	750 mg/daily or 500mg/daily	not declared	moxifloxacin	7-14 days	400 mg/daily	not declared	ostelamivir	5 days	150 mg /daily	not declared
	A Novel Protein Drug, Novaferon, as the Potential Antiviral Drug for COVID-19	10.1101/2020.04.24.20077735	ChiCTR2000029496	not declared in full text				This work was supported by National Science and Technology Major Project (2017ZX10202201, 2017ZX10202203), the National Key Research and Development Program of China (Nos. 2016YFD0500301), and Specialized Science and Technology Project of Hunan Province (2020SK3013)	China	89	yes	comparator	As a popular and standard antiviral drug for COVID-19 in China, Lopinavir/Ritonavir was included in this study to serve as a control for comparison	1				Lopinavir/Ritonavir	for 9 days	4 tablet 200mg/50mg daily	oral
	A Randomized, Single-blind, Group sequential, Active-controlled Study to evaluate the clinical efficacy and safety of α-Lipoic acid for critically ill patients with coronavirus disease 2019（COVID-19）	10.1101/2020.04.15.20066266	ChiCTR2000029851	not declared in full text				none	Not declared	17	yes	both	Patients in the treatment group were treated with ALA (1200 mg/d, intravenous infusion) once daily plus for 7 days on top of standard medical care. Patients in the control group were treated with equal volume saline infusion on top of standard medical care for 7 days.	not specified	Da li je saline infusion SoC?	Ja ne bih uključila fiziološku, odvojeno se navodi od SoC-a	Slažem se s Renatom																								REGIMEN	oral
	Aprepitant as a combinant with Dexamethasone reduces the inflammation via Neurokinin 1 Receptor Antagonism in severe to critical Covid-19 patients and potentiates respiratory recovery: A novel therapeutic approach	10.1101/2020.08.01.20166678	NCT04468646	not declared in full text				none	Not declared	18	yes	both	Azithromycin, Remdisivir, Tocilizumab were administered in both the groups as routine management and usual care, irrespective of the group allocation	3				Azithromycin	N/A	N/A	not declared	Remdisivir	N/A	N/A	not declared	Tocilizumab	N/A	N/A	not declared													i.m.
	AVIFAVIR for Treatment of Patients with Moderate COVID-19: Interim Results of a Phase II/III Multicenter Randomized Clinical Trial	10.1101/2020.07.26.20154724	NCT04434248	not declared in full text				Russian Direct Investment Fund, the Ministry of Industry and Trade of the Russian Federation and The Skolkovo Innovation Center.	Russia	60	yes	comparator	Hydroxychloroquine, chloroquine, lopinavir/ritonavir	3	Komponente su navedene, provjerite ovo sto sam unio u desni dio		Suglasan	Hydroxychloroquine	N/A	N/A	not declared	chloroquine	N/A	N/A	not declared	lopinavir/ritonavir	N/A	N/A	not declared													inhal.
	Beneficial effects of colchicine for moderate to severe COVID-19: an interim analysis of a randomized, double-blinded, placebo controlled clinical trial	https://doi.org/10.1101/2020.08.06.20169573	RBR8jyhxh (http://www.ensaiosclinicos.gov.br/rg/RBR-8jyhxh/)	not declared in full text				FAPESP grants (2013/08216-2, 2020/05601-6), CNPq (425075/2016-8) and CAPES grants	Brasil	38	yes	both	Azithromycin, hydroxychloroquine, heparine, methyprednisolone	4	Suglasan sa Renatom - preračunao u dnevnu dozu componentu 2		treba li izračunati doze	azithromycin	up to 7 days	500mg/daily	oral	hydroxychloroquine	up to 8 days	800mg daily for 2 days then 400mg daily for 8 days	oral	heparin	until the end of hospitalization	5000UI	not declared	Methyprednisolone	for 5 days	0.5mg/kg	i.v.									other
	Clearing the fog: Is HCQ effective in reducing COVID-19 progression: A randomized controlled trial	https://doi.org/10.1101/2020.07.30.20165365	NCT04491994	Published online				none	Not declared	500	yes	both	Standard of care (SOC) treatment comprised of oral Vit C, oral Zinc, oral Vit-D and tablet Paracetamol (for body aches/fever), intravenous fluids, hemodynamic monitoring, and laboratory testing for SARS-CoV-2 and baseline blood parameters.	4	OK	Ovjde sam dodala doze za SoC: "Standard of care (SOC) treatment comprised of daily oral Vit C (2gms), oral Zinc (50mg), oral Vit-D (alfacalcidol 1ug) and tablet Paracetamol (for body aches/fever),"	Suglasan	vit C	N/A	2 g	not declared	Vit D	N/A	1ug	not declared	Zinc	N/A	50mg	not declared													not declared
	Clinical Outcomes and Plasma Concentrations of Baloxavir Marboxil and Favipiravir in COVID-19 Patients: An Exploratory Randomized, Controlled Trial	https://doi.org/10.1101/2020.04.29.20085761.this	ChiCTR 2000029544	not declared in full text				Zhejiang Provincial Science and technology department key R & D plan emergency project (No. 2020c03123-8)	China	30	yes	both	All patients start the recommended antiviral treatment (lopinavir/ritonavir, 19 darunavir/cobicistat or arbidol, described below). All of them were 9 used in combination with interferon-α inhalation (100,000 iu, tid or qid).	4	Suglasan sa Renatom - preračunao u dnevnu dozu componentu -provjerite preračun korigovao broj komponenti sa 3 na 4		Suglasan	lopinavir/ritonavir	N/A	800/200mg,	oral	durunavir/cobistat	N/A	800/150mg, once daily	oral	arbidol	N/A	600mg/daily	oral	interferon-α	N/A	300000-400000 IU,daily	inhal.
	Combined metabolic cofactor supplementation accelerates recovery in mild-tomoderate COVID-19	https://doi.org/10.1101/2020.10.02.20202614	NCT04573153	not declared in full text				Knut and Alice Wallenberg Foundation	USA	93	yes	both	:all patients also received standard of care therapy (for Turkey) with hydroxychloroquine (HQ) for five days	1	Preračunao u dnevnu dozu- provjerite-ne mogu naci ovaj opis SoC: predlažem ovaj:all patients also received standard of care therapy (for Turkey) with hydroxychloroquine 103 (HQ) for five days	Ovdje ne mogu pronaći dozu ali vjerujem da je točno	Ni ja ne mogu pronaći dozu	hydroxychloroquine	5 days	N/A	oral
	Convalescent Plasma for COVID-19. A randomized clinical trial	https://doi.org/10.1101/2020.07.01.20139857	NCT04342182	Published online				The Erasmusfoundation; Eduard Haegens and Marleen Hoex from Ypsilon	Netherlands	86	yes	both	Off-label use of EMA-approved drugs (e.g. chloroquine, azithromycin, lopinavir/ritonavir, tocilizumab, anakinra) as a treatment for COVID-19 was allowed in hospitals were this was part of the standard of care.	5	Suglasan za sponzore sa Renatom		Suglasan	chloroquine	N/A	N/A	not declared	azithromycin	N/A	N/A	N/A	lopinavir/ritonavir	N/A	N/A	N/A	tocilizumab	N/A	N/A	N/A	anakinra	N/A	N/A	not declared
	Convalescent Plasma for COVID-19: A multicenter, randomized clinical trial	https://doi.org/10.1101/2020.08.26.20182444	NCT04345523	Published in the appendix				Instituto de Salud Carlos III;	Spain	81	yes	both	All patients received standard of care (SOC), including all supportive and specific treatments with off-label marketed medicines used according to local or national recommendations, and were randomly assigned in a 1:1 ratio to receive a single unit of CP (250-300 mL).	not specified	za broj komponenti bi ostavio not specified		Suglasan
	Convalescent plasma in the management of moderate COVID-19 in India: An open-label parallel-arm phase II multicentre randomized controlled trial (PLACID Trial)	https://doi.org/10.1101/2020.09.03.20187252	CTRI/2020/04/024775	Published online				Indian Council of Medical Research (ICMR)	India	464	yes	both	The range of treatment protocols practised by the participating clinical sites for the management of COVID-19 patients included: antivirals (Hydroxychloroquine, Remdesivir, Lopinavir/Ritonavir, Oseltamivir), broadspectrum antibiotics, immunomodulators (steroids, Tocilizumab) and supportive management (oxygen via nasal cannula, face mask, non-rebreathing face mask; non-invasive or invasive mechani…	not specified	Suglasan za sponzore sa Renatom za broj komponenti bi ostavio not specified		Suglasan
	COVID-19-associated ARDS treated with DEXamethasone (CoDEX): Study design and rationale for a randomized trial.	https://doi.org/10.1101/2020.06.24.20139303	NCT04327401	not declared in full text				Hospital Sirio-Libanes	Brasil	350	yes	both	Standard treatment	not specified	OSTAVITI IAKO JE PROTOKOL- PROVJERILA LIVIAStudiju sam nasao na linku - provjeriti ekstrahirane dijelove- predlažem isključiti-	Suglasna sam s ekstrahiranim podacima, ali sam zacrvenila jer mislim da je protokol? - "Running title: CoDEX: Study protocol for a randomized trial."	I ja mislim da je protokol
	Early Anti-SARS-CoV-2 Convalescent Plasma in Patients Admitted for COVID19: A Randomized Phase II Clinical Trial	https://doi.org/10.1101/2020.09.17.20196212	NCT04375098	not declared in full text				The sponsors of this study are public or nonprofit organizations that support science in general. They had no role in gathering , analyzing or interpreting the data. Fondo de Adopción Tecnológica SiEmpre, SOFOFA Hub, and Ministerio de Ciencia, Tecnología, Conocimiento e Innovación, Chile (M.E.B).	Chile	58	yes	both	Additional standard treatment was allowed in both arms.	not specified	korigovao u not specified		Suglasan
	Effect and safety of combination of interferon alpha-2b and gamma or interferon alpha-2b for negativization of SARS-CoV-2 viral RNA. Preliminary results of a randomized controlled clinical trial	https://doi.org/10.1101/2020.07.29.20164251	registroclinico.sld.cu/en/trials/RPCEC00000307	published online				none	Not declared	79	yes	both	Additionally, all patients received lopinavirritonavir 200/50 mg every 12 h and chloroquine 250 mg every 12 h (standard of care).	2	korigovao u dnevnu dozu- provjeriti		Suglasan	lopinavir-ritonavir	N/A	400/100 daily	not declared	chloroquine	N/A	500mg daily
	Effect of Dexamethasone in Hospitalized Patients with COVID-19 – Preliminary Report	https://doi.org/10.1101/2020.06.22.20137273	ISRCTN (50189673) and NCT04381936	published online				Medical Research Council and National Institute for Health Research	UK	9355	yes	both	Eligible and consenting patients were assigned in a ratio of 2:1 to either usual standard of care or to usual standard of care plus dexamethasone 6 mg once daily (oral or intravenous) for up to 10 days (or until discharge if sooner) or to one of the other suitable and available treatment arms (see Supplementary Appendix) using webbased simple randomization with allocation concealment.	not specified	provjeriti korekcije		suglasan
	Effect of Hydroxychloroquine in Hospitalized Patients 4 with COVID-19: Preliminary results from a 5 multi-centre, randomized, controlled tria	https://doi.org/10.1101/2020.07.15.20151852	ISRCTN (50189673) and clinicaltrials.gov (NCT04381936).	published online				Medical Research Council and NIHR (Grant ref: MC_PC_19056).	UK	4716	yes	both	Eligible and consenting patients were 111 assigned in a ratio of 2:1 to either usual standard of care or usual standard of care plus 112 hydroxychloroquine or one of the other available treatment arms (see Supplementary Appendix)	not specified	provjeriti korekcije		suglasan
	Efficacy and safety of chloroquine or hydroxychloroquine in moderate type of COVID-19: a prospective open-label randomized controlled study	https://doi.org/10.1101/2020.06.19.20136093	ChiCTR2000030054	not declared in full text				Xiamen Science and Technology Bureau	China	67	yes	both	After randomization, all patients received standard treatment according to the Chinese Diagnosis and Treatment Protocol for Novel Coronavirus Pneumonia (5th Edition)	not specified	suglasan za 67		Ovo treba promisliti, radili su analizu na 48 pacijenata (nije bio intention to treat analysis).
	Efficacy and safety of interferon β-1a in treatment of severe COVID-19: A randomized clinical trial	https://doi.org/10.1101/2020.05.28.20116467	IRCT20100228003449N28	not declared in full text				CinnaGen Co	Iran	81	yes	both	The standard of care (the hospital protocol) consisted of hydroxychloroquine (400 mg BD in first day and then 200 mg BD) plus lopinavir/ritonavir (400/100 mg BD) or atazanavir/ritonavir (300/100 mg daily) for 7-10 days.	3	Preračunao u dnevnu dozu- provjerite		suglasan	hydroxychloroquine	7-10 days	800 mgin first day and then400mg	not declared	plus lopinavir/ritonavi	7-10 days	800/200 mg	not declared	atazanavir/ritonavir	7-10 days	300/100 mg daily	not declared
	Efficacy of hydroxychloroquine in patients with COVID-19: results of a randomized clinical trial	10.1101/2020.03.22.20040758	ChiCTR2000029559	not declared in full text				This study was supported by the Epidemiological Study of COVID-19 Pneumonia to Science and Technology Department of Hubei Province (2020FCA005	China	62	yes	both	oxygen therapy, antiviral agents, antibacterial agents, and immunoglobulin, with or without corticosteroids	4	suglasan za 62		sugasan
	Favipiravir versus Arbidol for COVID-19: A Randomized Clinical Trial	10.1101/2020.03.17.20037432	ChiCTR2000030254	not declared in full text				This work was supported by the National Key Research and Development Program of China (2020YFC0844400)	China	240	yes	unclear	Standard care could comprise, as for the patient’s best interest, traditional Chinese herbal medicine, antibiotics, additional antiviral treatment, immunomodulatory drugs, steroids, psychotic drugs, nutrition support, cardiovascular drugs, supportive oxygen, noninvasive positive pressure ventilation (NPPV) or invasive ventilation. (v.4)	not specified	korigovao u not specified		suglasan sa not specified
	GLUCOCOVID: A controlled trial of methylprednisolone in adults hospitalized with COVID-19 pneumonia	https://doi.org/10.1101/2020.06.17.20133579	EudraCT number: 2020-001934-37 and Spanish Registry of Clinical Studies (2020-001934-37)	not declared in full text				none	not declared	85	yes	both	Patients in both study groups received standard of care (SOC) therapy according to the local protocols. SOC protocols were similar across the participating hospitals and were based on the Spanish Ministry of Health, Consumer Affairs and Social Welfare technical documents [25] and WHO recommendations [7]. SOC included symptomatic treatment with acetaminophen, oxygen therapy, thrombosis prophylaxis…	6	korigovao u 6 komponenti (azitromicin je vec antibiotik- provjerite desni dio		suglasan	acetaminofen	N/A	N/A	not declared	oxigen therapy	N/A	N/A	not declared	LMWH	N/A	N/A	not declared	Azithromycin	N/A	N/A	not declared	hydroxychloroquine	N/A	N/A	not declared	lopinavir/ritonavir	N/A	N/A	N/A
	Guideline-based Chinese herbal medicine treatment plus standard care for severe coronavirus disease 2019 (G-CHAMPS): evidence from China	10.1101/2020.03.27.20044974	ChiCTR2000029418	published in the appendix				This work is funded by COVID-19 Project, the Dongzhimen Hospital, Beijing University of Chinese Medicine (No.2020-dzmyy-lczx-yj001), and Ten-Thousand Talents Program (No.W02020052).	China	42	yes	both	Per NHC-NATCM-China guidelines, all patients received standard care, which included hemodynamic monitoring, laboratory testing, supplementary oxygen, intravenous fluids, and routine pharmaceutical medications and other medical care when deemed appropriate by on-duty physicians. Oral ribavirin/arbidole (not remdesivir) was part of the standard care in China (Appendix 1 protocol).	not specified	ovdje bi isao u not spec		suglasan	ribavirin/arbidole	N/A	N/A	not declared
	Hydroxychloroquine alone or in combination with azithromycin to prevent major clinical events in hospitalised patients with coronavirus infection (COVID-19): rationale and design of a randomised, controlled clinical trial	https://doi.org/10.1101/2020.05.19.20106997	NCT04322123	not declared in full text				Associação Beneficente Síria - Hcor	brasil	630	yes	both	standard treatmen	not specified	OSTAVITI IAKO JE PROTOKOL- PROVJERILA LIVIA mislim da nije uključivo - cini mi se da je ovo protokol bez rezultata		protokol
	Hydroxychloroquine in patients mainly with mild to moderate COVID–19: an open–label, randomized, controlled trial	https://doi.org/10.1101/2020.04.10.20060558	ChiCTR2000029868	published online				Shanghai Pharmaceuticals Holding Co, Ltd; This work was supported by the Emergent Projects of National Science and Technology (2020YFC0844500), National Natural Science Foundation of China (81970020, 81770025), National Key Research and Development Program of China (2016YFC0901104), Shanghai Municipal Key Clinical Specialty (shslczdzk02202, shslczdzk01103), National Innovative Research Team of Hi…	China	150	yes	both	All patients were managed with SOC aligning with the indications from the updating National clinical practice guidelines for COVID–19 in China	not specified	korigovao		suglasan
	Intravenous Immunoglobulin (IVIG) Significantly Reduces Respiratory Morbidity in COVID-19 Pneumonia: A Prospective Randomized Trial	10.1101/2020.07.20.20157891	NCT04411667	not declared in full text				IVIG (Octagam 10%) was provided by Octapharma USA, Hoboken, NJ	USA	33	yes	both	SOC consisted of the subject remaining on or being eligible for any treatment not part of a randomized clinical trial at the time of enrollment. On May 13, 2020 and afterwards, this included the use of remdesivir. Subjects were also allowed to receive convalescent plasma therapy as part of the nationally available compassionate use registry.	1	nalazim samo 1 komponrntu		suglasan	remdesivir	N/A	N/A
	Nature and dimensions of the cytokine storm and its attenuation by convalescent plasma in severe COVID-19	10.1101/2020.09.21.20199109	CTRI/2020/05/025209	not declared in full text				Council of Scientitific Industrial Research (CSIR), Govt. of India (MLP-129); Fondation Botnar	India	46	yes	both	Hydroxychloroquine 400 mg BD on first day followed by 400 mg OD for four days plus Azithromycin 500mg OD for 5 days or Ivermectin 12 mg OD for 5days plus Doxycyclin 100 mg BD for 10 days. At the clinical trial site (ID & BG Hospital, Kolkata, India) standard-of-care (SOC) in all patients with evidence for ARDS were: O2 therapy as per requirement in all patients, dexamethasone or equivalent cortic…	6	ovo korigujem u 6, suglasan za sponzore		Pišemo li ukupne dnevne doze, npr doksicilin je onda 200mg?	Hydroxychloroquine	5 days	800mgx day, 400mgx1	not declared	Azithromycin	5 days	500mg x 1	not declared	ivermectin	10 days	12mgx1	not declared	doxycylin	10 days	200 mg daily	not declared	Oxigen therapy				Dexamethason				LMWH
	Pharmacological inhibition of the kinin-kallikrein system in severe COVID-19 A proof-of-concept study	10.1101/2020.08.11.20167353	(http://www.ensaiosclinicos.gov.br/rg/?q=U1111-1250-1843)	not declared in full text				The study was fully sponsored by public grants provided by the University of Campinas and Sao Paulo Research Foundation.	Brasil	30	yes	both	standard care	not specified	korekcija		suglasan
	Pulmonary radiological change of COVID-19 patients with 99mTc-MDP treatment	10.1101/2020.04.07.20054767	ChiCTR2000029431	not declared in full text				None	Not declared	21	yes	both	Patients in the control group received routine treatment according to Diagnostic of COVID-19 criteria issued by National Health Commission of China	not specified	korekcija		suglasan
	Telmisartan for treatment of Covid-19 patients: an open randomized clinical trial. Preliminary report.	10.1101/2020.08.04.20167205	NCT04355936	not declared in full text				The trial was funded by the participating hospitals. Laboratorios Elea Phoenix S.A. donated and supplied the trial drugs and provided administrative support for registration of this trial at www.ClinicalTrials.gov.	Argentina	82	yes	both	Participants in the treatment arm received telmisartan 80 mg bid during 14 days plus standard care. Participants in the control arm received standard care alone.	not specified	korekcija		Nisam siguran što znači ovo 14 days, 2x daily; moguće da se ne odnosi na standard of care
	Tocilizumab in Hospitalized Patients With COVID-19 Pneumonia	10.1101/2020.08.27.20183442	NCT04320615	not declared in full text				Roche	Not declared	452	yes	control	Standard care per local practice (antiviral treatment, low-dose steroids, convalescent plasma, supportive care) was permitted; however, concomitant treatment with another investigational agent (except antivirals) or any immunomodulatory agent was prohibited.	4
	Treatment with an Anti-CK2 Synthetic Peptide Improves Clinical Response in Covid-19 Patients with Pneumonia. A Randomized and Controlled Clinical Trial	10.1101/2020.09.03.20187112	(Code: IG/CIGB300I/CV/2001)	not declared in full text				British Embassy in Havana with funds of the 316 International Programme of the Foreign, Commonwealth and Development Office (FCDO).	UK	20	yes	both	In this clinical study we administered intravenous CIGB-325 at 2.5 mg/kg along with 104 standard-of-care for treating SARS-Cov2 positive patients in Cuba which is based on 105 alpha 2b-IFN plus kaletra/hydroxyquinoline	3	korekcija		Suglasan	105 alpha 2b-IFN	N/A	N/A	not declared	Lopinavir/ritonavir	N/A	N/A	not declared	hydroxyquinoline	N/A	N/A	not declared
