# Supplementary material for: Standard of care for COVID-19 in randomized clinical trials registered in trial registries and published in preprint servers and scholarly journals: a cross-sectional study
Source: BMC Med Res Methodol. 2022 Jun 17;22:173. doi: 10.1186/s12874-022-01646-1 (PMC9205140; doi:10.1186/s12874-022-01646-1)
Supplement: Supplementary file 5 — Additional file 5 Supplementary file 5. Components of the standard of care in unique clinical trials (without overlapping information sources) (Available at Open Science Framework: https://osf.io/he9c8/) [file 12874_2022_1646_MOESM5_ESM.xlsx]

## Sheet: Table 1
					Information sources											SoC component 1				SoC component 2				SoC component 3				SoC component 4				SoC component 5				SoC component 6				SoC component 7				SoC component 8				SoC component 9
TrialID	Public_title	Primary_sponsor	Date_registration	web_address	Registry 1	Registry 2	Registry 3	Registry 4	Registry 5	Preprint	Full text	SoC is intervention, comparator or both?	Copy SoC description verbatim	Hospitalized/ Nonhospitalized	How many components are there in the SoC?	therapy name	duration of treatment	dose	regimen	therapy name	duration of treatment	dose	regimen	therapy name	duration of treatment	dose	regimen	therapy name	duration of treatment	dose	regimen	therapy name	duration of treatment	dose	regimen	therapy name	duration of treatment	dose	regimen	therapy name	duration of treatment	dose	regimen	therapy name	duration of treatment	dose	regimen	therapy name	duration of treatment
ACTRN12620000445976	To compare the effectiveness of two drugs (hydroxychloroquine and lopinavir/ritonavir alone or combined in treating hospitalized patients with confirmed COVID-19 compared to standard of care	University of Melbourne	06/04/2020	anzctr.org.au	anzctr.org.au					no	yes	comparator	Routine usual medical care given by medical doctors to treat and control symptoms (i.e. medications for pain or oxygen therapy) of COVID-19.	yes	2	medication for pain	N/A	N/A	N/A	oxygen therapy	N/A	N/A	N/A
ChiCTR2000029496	A randomized, open label, parallel controlled trial of evaluating the efficacy of recombinant cytokine gene-derived protein injection for clearing novel coronavirus in patients with novel coronavirus pneumonia (COVID-19)	The First Hospital of Changsha; The Second Xiangya Hospital of Central South University	2020-02-03	www.chictr.org.cn	www.chictr.org.cn					yes		both	On the basis of routine medical treatment, the patients were given lopinavir / ritonavir tablets (Kaletra) twice a day, twice each time, 7-14 days.	yes	2	lopinavir / ritonavir	7-14 days	800/200 mg	oral
ChiCTR2000029541	A randomised, open, controlled trial for darunavir/cobicistat or Lopinavir/ritonavir combined with thymosin a1 in the treatment of novel coronavirus pneumonia (COVID-19)	Zhongnan Hospital of Wuhan University	2020-02-03	www.chictr.org.cn								both	Conventional treatment containing thymosin	yes	1	thymosin	14 days (according to the results of the throat swab nucleic acid, the administration can be advanced or extended)	0,8 mg	s.c.
ChiCTR2000029813	Clinical Trial for Tanreqing Capsules in the Treatment of Novel Coronavirus Pneumonia (COVID-19)	Shanghai Public Health Clinical Center	2020-02-14	www.chictr.org.cn								both	1 Conventional Treatment (1) Isolation Treatment: Suspected and confirmed cases should be treated in hospitals with effective isolation and protection conditions. Suspected cases should be treated in isolation in a single room. Confirmed cases can occupy same room. Critical cases should be admitted to ICU as soon as possible. (2) General Treatment 1) Patient should rest in bed ,given strengthen s…	yes	5	oxygen therapy	N/A	N/A	inhal.	alpha-interferon	N/A	5 milion units	inhal.	lopinavir / ritonavir	N/A	800/200 Mg/daily	oral	ribavirin	N/A	the first dose for adults 4g, 8 hours the next day, 1.2g each time, or 8mg / Kg iv. once every 8 hours	N/A
ChiCTR2000030113	Randomized controlled trial for safety and efficacy of Favipiravir in the treatment of novel coronavirus pneumonia (COVID-19) with poorly responsive ritonavir/ritonavir	The Third People's Hospital of Shenzhen	2020-02-23	www.chictr.org.cn								comparator	Keep ritonavir/ritonavir treatment	yes	2	lopinavir / ritonavir	N/A	N/A	N/A
ChiCTR2000030117	A multicenter, randomized, open, parallel controlled trial for the evaluation of the effectiveness and safety of Xiyanping injection in the treatment of common type novel coronavirus pneumonia (COVID-19)	Shanghai Public Health Clinical Center	2020-02-23	www.chictr.org.cn								both	Conventional treatment group, lopinavir / ritonavir	yes	3	lopinavir / ritonavir	N/A	N/A	N/A	interferon alpha	N/A	N/A	N/A
ChiCTR2000030166	Randomized, parallel control, open trial for Qing-Wen Bai-Du-Yin combined with antiviral therapy in the treatment of novel coronavirus pneumonia (COVID-19)	The 5th Medical Center Chinese PLA General Hospital	2020-02-24	www.chictr.org.cn								both	Routine treatment (Pure western medicine): Lopinavir-ritonavir tablet combined with recombinant human interferon alpha 2b injection	yes	3	Lopinavir-ritonavir	N/A	N/A	oral	recombinant human interferon alpha 2b injection	N/A	N/A	N/A
CTRI/2020/05/024959	Efficacy and Safety of Itolizumab in COVID-19 Complications	Biocon Biologics India Limited	01-05-2020	www.ctri.nic.in								comparator	By best supportive care” which includes antivirals /antibiotics/ hydroxychloroquine; oxygen therapy, will be administered. The best supportive care will be as per institution standard	yes	4	antivirals	N/A	N/A	N/A	antibiotics	N/A	N/A	N/A	hydroxychloroquine	N/A	N/A	N/A	oxygen	N/A	N/A	N/A
CTRI/2020/05/025209	A clinical trial for validating therapeutic efficacy of convalescent plasma in severe COVID-19 disease	Council of Scientific and Industrial Research	15-05-2020	www.ctri.nic.in	www.ctri.nic.in					yes		comparator/Both	Standard of care	yes	7	Hydroxychloroquine	5 days	800mgx day, 400mgx1	not declared	Azithromycin	5 days	500mg x 1	not declared	ivermectin	10 days	12mgx1	not declared	doxycylin	10 days	200 mg daily	not declared	Oxigen therapy	N/A	N/A	N/A	Dexamethason	N/A	N/A	N/A	LMWH	N/A	N/A	N/A
CTRI/2020/06/025557	A clinical study of Ayurvedic formulations in the treatment of Mild to Moderate COVID-19 patients	Ministry Of Ayush	02-06-2020	www.ctri.nic.in								comparator	Standard Care as per the Ministry of Health and family welfare guidelines for COVID19 and updated.	yes	4	Empiric antimicrobials	N/A	N/A	N/A	oxygen	N/A	N/A	N/A	Hydroxychloroquine	N/A	N/A	N/A	macrolide	N/A	N/A	N/A
CTRI/2020/06/025625	Study of the effect of Siddha Treatment in addition to standard therapy in COVID-19 patients	Eminentlabs Business Solutions Pvt Ltd	05-06-2020	www.ctri.nic.in								comparator	As Standard of care recommended by ICMR A. Mild symptoms: 1. Tablet Oseltamivir 2. Antibiotics if needed (azithromycin + amoxicillin /clavulanic acid) 3. Paracetamol B. Moderate symptoms 1. Oxygen supplementation 2. Antipyretics, antitussives, antibiotics as indicated 3. Metered Dose Inhaler preferred over nebulization 4. Hydroxychloroquine 5. Lopinavir/ Ritonavir (within 10 days of symptom onset…	yes	8	Oseltamivir	N/A	N/A	oral	azithromycin + amoxicillin /clavulanic acid	N/A	N/A	N/A	Paracetamol	N/A	N/A	N/A	Oxygen	N/A	N/A	N/A	antitussives	N/A	N/A	N/A	Hydroxychloroquine	N/A	N/A	N/A	Lopinavir/ Ritonavir	N/A	N/A	N/A
CTRI/2020/06/025704	Ulinastatin for COVID-19 in patients with breathlessness	Bharat Serums and Vaccines ltd	08-06-2020	www.ctri.nic.in								both	SOC -Hydroxychloroquine (400mg BD – for 1 day followed by 200mg BD for 4 days) + Azithromycin (500 mg OD for 5 days).	yes	2	Hydroxychloroquine	5 days	800mg one day, 400mg four days	N/A	Azithromycin	5 days	500mg	N/A
CTRI/2020/06/025768	An open label Randomized Controlled Clinical trial to Evaluate the Safety and Efficacy of selected Siddha formulations in patients diagnosed with COVID-19	National Institute of Siddha	09-06-2020	www.ctri.nic.in								both	High flow O2 with Nasal Prongs/ Mask; O2 with C-PAP; Non Invasive ventilation; Remdesivir; Dexamethasone; Enoxaparin; Antibiotics (Azithromycin / Ceftriaxone), Zinc, Vitamin C	yes	7	Oxygen	N/A	N/A	inhal.	remdesivir	N/A	N/A	N/A	Dexamethasone	N/A	N/A	N/A	Enoxaparin	N/A	N/A	N/A	Antibiotics (azithromycin / Ceftriaxone)	N/A	N/A	N/A	Zinc	N/A	N/A	N/A	Vitamin C	N/A	N/A	N/A
CTRI/2020/06/026123	Plasma therapy in corona patients(Severe COVID-19).	Dr Sushant Meshram	24-06-2020	www.ctri.nic.in								comparator	Standard of Care as per guidelines of Directorate Medical Education,Govt of Maharashtra,which includes antibiotics,steroid,LMWH,HCQ,Oxygen Support.	yes	5	antibiotics	N/A	N/A	N/A	steroid	N/A	N/A	N/A	LMWH	N/A	N/A	N/A	Hydroxychloroquine	N/A	N/A	N/A	Oxygen	N/A	N/A	N/A
CTRI/2020/06/026193	A study of drug Lithium on patients of Covid 19 disease	Maulana azad medical college	28-06-2020	www.ctri.nic.in								both	Tablet Hydroxychloroquine 400mg once daily with or without Tablet Azithromycin 500mg OD for 5 and placebo for 5 Days	yes	2	Hydroxychloroquine	N/A	400mg	oral	Azithromycin	N/A	500mg	oral
CTRI/2020/06/026220	A study to evaluate the efficacy and safety of Nafamostat Mesilate in treatment of Coronavirus infection	Sun Pharmaceutical Industries Limited	29-06-2020	www.ctri.nic.in								both	Standard of care as per institutional practice Patients may be given prophylactic LMWH (e.g., Enoxaparin 1mg/kg per day Subcutaneously) as per investigator’s discretion. Before starting LMWH, investigator should check for bleeding tendency riskand presence of any contraindications. When Nafamostat and LMWH are given concomitantly daily PT/INR and aPTT should be monitored.	yes	1	Enoxaparin	N/A	1mg/kg per day sc	other
CTRI/2020/06/026222	Intravenous Immunoglobulin Therapy in the treatment of Moderate Pneumonia in COVID-19 patients	Virchow Biotech Private Limited	29-06-2020	www.ctri.nic.in								both	Azithromycin 500 mg once a day for 5 days Lopinavir/ritonavir 200 mg/50 mg - two tablets every 12 h for 14 days or for seven days after becoming asymptomatic, whichever is earlier; and (ii) For patients who are unable to take medications by mouth, 400 mg lopinavir /100 mg ritonavir 5 ml suspension every 12 h for 14 days or seven days after becoming asymptomatic whichever is earlier Piperacillin +…	yes	7	Azithromycin	5 days	500mg	oral	Lopinavir/ritonavir	14 days	800mg/200mg - for 14 days or for seven days after becoming asymptomatic	oral	lopinavir / ritonavir	7 days	800 mg/200 mg	i.v.	Piperacillin + Tazobactam	5 days	13.5mg	i.v.	Paracetamol		3g	oral	Pantocid	N/A	40mg	oral
CTRI/2020/07/026675	Efficacy of Ayurveda treatment Protocol with Tulsimmune Tablet in Covid 19	Suraj Ayurveda Clinic and Research center	19-07-2020	www.ctri.nic.in								comparator	HCQS 400 mg 1-0-1 (first day) HCQS 200 mg 1-0-1 after Day 1 Azithromycin 500 mg 1-0-0 Antiviral/Tamiflu 1-0-1 and vitamin support	both	4	Hydroxychloroquine	N/A	800mg one day, 400mg afterwards	N/A	Azithromycin	N/A	500mg	N/A	Tamiflu	N/A	N/A	N/A	Vitamin support	N/A	N/A	N/A
CTRI/2020/07/026839	Study of Shreepad Shree Vallabh SSV Formulation in management of COVID-19	Shreepad Shree Vallabh SSV Phytopharmaceuticals	27-07-2020	www.ctri.nic.in								comparator	Tab. Hydroxychloroquine (400 mg) BD on 1st day followed by 200 mg BD for 4 days; Azithromycin 500 mg 1-0-0 for 3 days (if needed); and Vitamin support for 10 days	both	3	Hydroxychloroquine	5 days	800mg one day, 400mg 4 days	oral	Azithromycin	3 days	500mg	N/A	Vitamin support	N/A	10 days	N/A
CTRI/2020/08/026999	Evaluate the Efficacy of Siddha Treatment in Patients with Novel Coronavirus Infectious Disease (COVID-19)	Indian Medicine and Homeopathy Department Chennai	05-08-2020	www.ctri.nic.in								comparator	1.Tab.Ivermectin 12 mg STAT 2.Tab.Doxycycline 100 mg 1-0-1 for 5 days 3.Tab.Vitamin C- 500 mg 1 OD 4.Tab.Zinc 1 OD 5.Tab.paracetamol - 500 mg SOS 6. Cap.Omeprazole 20 mg SOS 7. Tab.Ondansetron 4 mg SOS 8.Tab.Montelukast 10 mg SOS 9.Tab.Bromhexine 16 mg SOS	yes	9	Ivermectin	N/A	12mg	oral	Doxycycline	5 days	200mg	oral	vitamin C	N/A	500mg	oral	zinc	N/A	N/A	oral	paracetamol	N/A	500mg	oral	Omeprazole	N/A	20mg	oral	ondasetron	N/A	4mg	oral	montelukast	N/A	10mg	oral	bromhexine	N/A
CTRI/2020/08/027475	A Randomized Controlled Trial Of An Immunomodulator Mycobacterium w In Mild To Moderate Covid-19 Pneumonia	Cadila Pharmaceuticals Limited	31-08-2020	www.ctri.nic.in								both	As per our institutional protocol, all patients will receive standard medical care comprising oral paracetamol (for fever), oral proton pump inhibitor for stress ulcer prophylaxis (pantoprazole 40 mg/day), and low molecular weight heparin for deep venous thrombosis prophylaxis (enoxaparin 1 mg/kg, once daily).	yes	5	Paracetamol	N/A	N/A	oral	Pantoprazole	N/A	40 mg/daily	oral	Enoxaparin	N/A	1mg/kg	N/A	Dexamethasone	7 days	6mg	i.v.	Antibiotics (azithromycin or doxycycline )	N/A	N/A	N/A
EUCTR2020-001270-29-GB	Hydroxychloroquine for COVID 19 in moderately to severely ill hospitalized patients	sanofi-aventis recherche & développement	30/03/2020	www.clinicaltrialsregister.eu								both	Evaluate the effect of hydroxychloroquine (HCQ) + standard of care as compared to standard of care only on oxygen saturation/fraction of inspired oxygen (SpO2/FiO2) ratio in adult patients hospitalized with moderate to severe Coronavirus Disease 2019 (COVID-19)	yes	1	Oxygen	N/A	N/A	N/A
EUCTR2020-001934-37-ES	USE OF CORTICOSTEROIDS IN PATIENTS WITH SARS-COV2 CORONAVIRUS INFECTION	IDIVAL Instituto de Investigación Sanitaria Valdecilla	08/05/2020	www.clinicaltrialsregister.eu	www.clinicaltrialsregister.eu					yes		comparator/Both	Standard treatment (according to each center's protocols)	yes	7	acetaminofen	N/A	N/A	not declared	oxigen therapy	N/A	N/A	not declared	LMWH	N/A	N/A	not declared	Azithromycin	N/A	N/A	not declared	hydroxychloroquine	N/A	N/A	not declared	lopinavir/ritonavir	N/A	N/A	N/A
EUCTR2020-002299-11-HU	A randomized, double-blind, placebo-controlled, adaptive-design study to assess the safety and efficacy of daily 200 mg fluvoxamine as add-on therapy to standard of care in moderate severity COVID-19 patients	SigmaDrugs Research Ltd.	02/06/2020	www.clinicaltrialsregister.eu								both	Concomitant or previous administration of any experimental, non-established COVID-19 therapy, either in off-label indication (of a registered medicinal product) or as a non-registered drug candidate in a clinical trial setting or compassionate use program (or equivalents thereof), EXCEPT therapies recommended by the “Magyar Koronavírus Kézikönyv” (Hungarian Coronavirus Manual), and as such, are c…	yes	2	LMWH	N/A	N/A	N/A	chloroquine	N/A	N/A	N/A
IRCT20120215009014N353	Effect of plasma of patients recovered from covid-19 versus control group on treatment of covid-19	Hamedan University of Medical Sciences	2020-04-27	en.irct.ir								both	routine care (For outpatients: 250 mg chloroquine tablets every 12 hours for the first day and then every day for up to 6 days; for inpatients: tablet Lupinavir 200 mg and tablet Ritonavir 50 mg every 12 hours for 14 days)	yes	3	chloroquine	N/A	500mg first day, 250mg up to six day	oral	Lupinavir	N/A	400mg	oral	Ritonavir	N/A	100mg	oral
IRCT20130812014333N145	Comparative assessment of the efficacy and safety of add ontreatment with “Sofosbuvir standard of care therapeutic regimenVelpatasvir” to “standard of caretherapeutic regimen” in patients with COVID-19	Kermanshah University of Medical Sciences	2020-03-30	en.irct.ir								both	400 mg of hydroxychloroquine and 100 to 400 mg of lupinavir-ritonavir for 10 days at a time.	yes	3	hydroxychloroquine	10 days	400mg	N/A	lupinavir-ritonavir	10 days	100mg-400mg	N/A
IRCT20130812014333N147	Comparative assessment of the efficacy and safety of addon treatment with “Sofosbuvir-Daclatasvir”, “Lithium”,and “Trifluoprazine” to “standard of care in three groups of patients with COVID-19	Kermanshah University of Medical Sciences	2020-04-22	en.irct.ir								both	200 mg Tab Hydroxychloroquine 2 times every 12 hours on the first day and then one every 12 hours up to 10 days	yes	1	Hydroxychloroquine	10 days	400mg first day, 250mg up to six day	oral
IRCT20150716023235N15	sex hormones in coronavirus	Mashhad University of Medical Sciences	2020-05-29	en.irct.ir								both	common treatment for COVID-19 based on national protocol including Hydroxychloroquine 200 mg UID twice a day, Naproxen 200 mg UID twice a day, Azithromycin 250 per day.	yes	3	Hydroxychloroquine	N/A	400mg	N/A	Naproxen	N/A	400mg	N/A	Azithromycin	N/A	250mg	N/A
IRCT20151227025726N18	Pentaglobin effect in critically ill patients with COVID-19	Shahid Beheshti University of Medical Sciences	2020-06-10	en.irct.ir								both	Patients also received standard treatment and supportive care (oxygen therapy and Anticoagulant) according to national guideline for COVID-19.	yes	2	oxigen therapy	N/A	N/A	N/A	anticoagulant	N/A	N/A	N/A
IRCT20180513039641N2	Determination of dandelion capsule on patient with Covid-19 virus	Ghoum University of Medical Sciences	2020-07-27	en.irct.ir								both	also receive standard COVID-19 treatments, including interferon beta-1b, dexamethasone, and remdesivir.	yes	3	interferon beta-1b	N/A	N/A	N/A	dexamethasone	N/A	N/A	N/A	remdesivir	N/A	N/A	N/A
IRCT20180624040213N2	Montelukast in COVID-19	Babol University of Medical Sciences	2020-09-14	en.irct.ir								both	standard regimen of COVID-19((current drugs for COVID-19 treatment such as Caletra and supportive treatment)	yes	1	caletra	N/A	N/A	N/A																				i.v.
IRCT20180712040446N2	Investigating the effect of sweet almond on symptoms of COVID 19	Shahid Beheshti University of Medical Sciences	2020-07-01	en.irct.ir								comparator	Standard treatment for COVID-19, according to the protocol of the Ministry of Health, including hydroxychloroquine sulfate (Amin Isfahan Pharmaceutical Company) in a dose of 200 mg, twice a day for 14 days	yes	1	Hydroxychloroquine	14 days	400 mg/daily	not specified																				i.m.
IRCT20190226042851N1	Evaluation of the effect of nano-based inhalation solution to relieve shortness of breath in COVID-19 patients	Ahvaz University of Medical Sciences	2020-10-05	en.irct.ir								both	The national protocol uses the drugs interferon beta-1a, interferon beta-1b, dexamethasone, prednisolone, corticosteroids and heparin	yes	5	interferon beta-1a	N/A	N/A	N/A	interferon beta -1b	N/A	N/A	N/A	predisolon	N/A	N/A	N/A	Dexamethasone	N/A	N/A	N/A	heparin	N/A	N/A	N/A
IRCT20190312043030N2	The effect of selenium, vitamin C and methylprednisolone combination on mortality and morbidity of Covid-19 patients.	Tabriz University of Medical Sciences	2020-08-19	en.irct.ir								both	routine treatments of the intensive care unit will be provided according to the national protocol that include tablet hydroxychloroquine and tablet lupinavir/ritonavir for 14 days and supportive care in ICU	yes	3	Hydroxychloroquine	14 days	N/A	oral	lupinavir/ritonavir	14 days	N/A	N/A																not specified
IRCT20190418043307N1	Effect of selenium on covid-19 disease	Deputy Dean of Research and Technology, Ilam university of medical science	2020-05-17	en.irct.ir								both	standard protocol treatment consists of 400 mg Hydroxychloroquine twice daily on day one, followed by 200 mg twice per day.	yes	1	Hydroxychloroquine	14 days	800 mg/daily followed 400 mg/daily	oral
IRCT20190602043787N3	Ivermectin effect in the treatment of patients with covid-19	Mashhad University of Medical Sciences	2020-07-20	en.irct.ir								both	Patients will be treated with antiviral drugs according to existing standards with the same dose and frequency of administration as the standard treatment regimen ( for example hydroxychlorquin 200 mg , 2 tablets every 12 hours for first day and 1 tablet every 12 hours for 7 days)	yes	1	Hydroxychloroquine	7 days	800 mg/daily followed 400 mg/daily	oral																				not specified ali piše tablets
IRCT20190727044343N3	ANIF1 effect on COVID-19	Mazandaran University of Medical Sceinces	2020-06-12	en.irct.ir								both	standard medication regimen as recommended by the national standard protocol.(HCQ200BID and/or kaletra400mg bid)+ SYRUP MULTIVITAMIN as placebo	not specified	3	Hydroxychloroquine	7 days	400 mg/daily	oral	kaletra	7 days	800mg/daily	oral
IRCT20190810044500N5	Effect of colchicine in treatment of COVID-19	Yazd University of Medical Sciences	2020-05-18	en.irct.ir								both	standard treatment (200 mg hydroxychloroquine daily).	yes	1	Hydroxychloroquine	12 days	200 mg/daily	oral
IRCT20190810044500N7	Evaluation of Levamisole efficacy in treatment of Covid-19	Yazd University of Medical Sciences	2020-09-19	en.irct.ir								both	Routine treatment includes hydroxychloroquine 200 mg twice daily for 5 days with acetaminophen 500 mg used during fever and diphenhydramine syrup 10 cc every 8 hours to control cough.	no	3	Hydroxychloroquine	5 days	400 mg/daily	oral	acetaminofen	N/A	500 mg	oral	diphenhydramine syrup	N/A	10 cc- cubic centimeters	oral
IRCT20200128046294N2	Study to Evaluate the Safety and Efficacy of Sofosbuvir/Daclatasvir in Participants with Moderate to Severe Coronavirus Disease (COVID-19)	Digestive Disease Research Institute	2020-03-14	en.irct.ir	en.irct.ir						yes	both	Standard of care treatment according to the national guidelines for the treatment of COVID-19	yes	3	hydroxychloroquine	14 days	400 mg daily	oral	lopinavir/ritonavir	14 days	200mg/50mg twice daily	oral
IRCT20200314046764N1	Pirfenidine in SARS-COV2	Kermanshah University of Medical Sciences	2020-04-20	en.irct.ir								both	standard treatment according to the national protocol containing Coltra (Lupinavir / Ritonavir) 100mg/400mg twice daily, chloroquine 250 mg twice daily, and siltamivir 75 mg twice daily in critically ill patients with ribavirin 1200 twice daily.	yes	5	Coltra (Lupinavir / Ritonavir)	N/A	200/800 daily	not specified	chloroquine	N/A	500 mg/daily	not specified	siltamivir	N/A	150mg/daily	not specified	ribavirin	N/A	2400mg/daily	not specified
IRCT20200317046797N3	Intravenous immunoglobulin (IVIG) in the treatment of COVID-19-induced cytokine storm	Tabriz University of Medical Sciences	2020-04-11	en.irct.ir								both	will receive a standard regimen of covid-19 based on national protocol including Hydroxychloroquine, Ribavirin and Kaletra).	yes	4	Hydroxychloroquine	N/A	N/A	N/A	Ribavirin	N/A	N/A	N/A	Kaletra	N/A	N/A	N/A
IRCT20200324046850N1	Comparison of vitamin D3 and N-acetylcysteine prescription in COVID-19 patients and their effect on recovery process	Abadan University of Medical Sciences	2020-03-29	en.irct.ir								both	Patients receiving standard country protocol drugs(lopinavir (50 mg) –ritonavir (200 mg) 2 tablets every 12 hours until the patient's clinical symptoms improve + hydroxychloroquine (200 mg) two tablets one dose)	yes	2	lopinavir/ritonavir	until the patient's clinical symptoms improve	lopinavir (200mg/daily) –ritonavir (800 mg)	not specified	hydroxychloroquine	N/A	N/A	N/A
IRCT20200324046850N3	The effect of naproxen on the healing process of patients with COVID-19	Abadan University of Medical Sciences	2020-03-30	en.irct.ir								both	Standard Protocol Drugs For 5 days(Hydroxychloroquine Sulfate 200mg Two Single Dose tablets (Tehran Daroo) , Kaletra tablets (Lupinavir / Ritonavir) (Indian Ritcomum) every 12 hours, 2 tablets 50/200)	yes	3	Hydroxychloroquine Sulfate	5 days	400 mg/daily	not specified	Lupinavir / Ritonavir	5 days	every 12 hours, 2 tablets 50/200	not specified
IRCT20200324046852N1	Comparison of efficacy of oral Levamisole and Formoterol+Budesonide inhaler with standard treatment of Corona infection.	Fasa University of Medical Sciences	2020-04-05	en.irct.ir								both	This group just take standard drugs consist of Kaletra and Hydroxychloroquie. This national protocol would be taken as below: 1- Hydroxychloroquine sulfate 200 mg as a single dose. 2- Kaletra tablet ( Lopinavir/ Ritonavir) 200/50 mg 2 tablets every 12 hoursfor atleast 5 days which can be extended to 14 days.	yes	3	Hydroxychloroquine	5 - 14 days	200 mg/daily	not specified	Kaletra tablet ( Lopinavir/ Ritonavir)	5 - 14 days	200/50 mg 2 tablets every 12 hoursfor	oral
IRCT20200325046859N2	effects of the 2-drug diet (hydroxychloroquine + umifenovir(Arbidol)) compared with Hydroxy chlorquine on the of mortality rate in patients with moderate symptoms of COVID-19 infections	Mashhad University of Medical Sciences	2020-04-26	en.irct.ir								both	routinely receive 200 mg Hydroxy chlorquine (Made by Amin Pharmaceutical Company) with 2 tablets every 12 hours in the first day and 1 every 12 hours up to 7 days.	yes	1	Hydroxy chlorquine	7 days	800 mg first day/ followed by 400 mg/daily	N/A
IRCT20200330046899N1	Effectiveness of herbal capsule in COVID-19	Kerman University of Medical Sciences	2020-06-17	en.irct.ir								both	standard COVID-19 treatment regimen based on the Ministry of Health protocol, including hydroxychloroquine at a dose of 200 mg twice daily	yes	1	hydroxychloroquine	7 days	400 mg/daily	not specified
IRCT20200406046963N1	Evaluation of the efficacy and safety of methylprednisolone pulse therapy in treatment of Covid-19 patients with Acute respiratory distress syndrome	Artesh University of Medical Sciences	2020-04-22	en.irct.ir								both	standard treatment ( Hydroxychloroquine 400mg daily)	yes	1	Hydroxychloroquine	N/A	400 mg/daily	not specified
IRCT20200408046988N1	Evaluation of the efficacy of melatonin tablets as auxiliary medication in accelerating the improvement of the COVID-19 symptoms and clinical findings	Gonabad University of Medical Sciences	2020-04-29	en.irct.ir								both	standard treatment of Ministry of Health (Hydroxychloroquine 200 tablets every 12 hours for 14-17 days)	yes	1	Hydroxychloroquine	14-17 days	400 mg/daily	oral
IRCT20200408046992N1	Effect of Trifluoperazine in treatment of COVID-19	Birjand University of Medical Sciences	2020-04-14	en.irct.ir								both	standard treatment protocol consisting hydroxychloroquine and , if necessary, according to the approved treatment protocol, kaletra and ribavirin would be added to the treatment	yes	4	Hydroxychloroquine	N/A	N/A	N/A	kaletra	N/A	N/A	N/A	ribavirin	N/A	N/A	N/A
IRCT20200410047009N1	The effect of Naproxen in recovery and reducing mortality in patients with COVID-19	Iran University of Medical Sciences	2020-04-26	en.irct.ir								both	standard treatment provided in the latest national COVID-19 guide:Two-drug regimen: Oseltamivir with hydroxychloroquine / chloroquine- Three-Phase Diet: Oseltamivir with Hydroxychloroquine / Chloroquine and Lopinavir / RitonavirFour-Phase Diet:Oseltamivir with Hydroxychloroquine / Chloroquine and Lopinavir / Ritonavir and Ribavirin	not specified	6	Oseltamivir	N/A	N/A	N/A	hydroxychloroquine/chloroquine	N/A	N/A	N/A	Lopinavir / Ritonavir	N/A	N/A	N/A	Ribavirin	N/A	N/A	N/A
IRCT20200412047042N1	Evaluation the effect of raltegravir, and raltegravir/interferon beta combination on covid 19 patients	Jahrom University of Medical Sciences	2020-06-11	en.irct.ir								both	usual treatment according to the recommendation of the National Committee (400 mg of hydroxychloroquine)	yes	1	Hydroxychloroquine	N/A	400 mg/daily	N/A
IRCT20200413047053N1	Evaluation the effect of asafoetida in the treatment of coronavirus infection	Mashhad University of Medical Sciences	2020-04-15	en.irct.ir								both	patients in this group receive typical treatment including azithromycin and hydroxychloroquine.	no	2	Hydroxychloroquine	N/A	N/A	N/A	azythromycin	N/A	N/A	N/A
IRCT20200414047070N1	Effect of ppd on recovery of covid disease 19	Fasa University of Medical Sciences	2020-04-21	en.irct.ir								both	routinely treated with chloroquine and Lopinavir / Ritonavir	not specified	3	chloroqine	N/A	N/A	N/A	lopinavir/ritonavir	N/A	N/A	N/A
IRCT20200420047147N1	?Evaluation the effects of Sitagliptin administration in patients with COVID-19	Shahid Beheshti University of Medical Sciences	2020-04-23	en.irct.ir								both	Standard and supportive treatment (including Lopinavir and ritonavir at dose of 200/50 mg two tablets BID and Hydroxychloroquine sulfate 400 mg one dose)	yes	3	lopinavir/ritonavir	10 days	800mg/200mg-daily	oral	Hydroxychloroquine sulfate	10 days	400 mg/daily	oral
IRCT20200426047206N1	The effect of NBS powder in treatment of patients with COVID-19	Hamedan University of Medical Sciences	2020-04-28	en.irct.ir								both	standard antiviral treatment of the two-drug regimen including: Hydroxychloroquine - Caltra (Lupinavir + Ritonavir)	not specified	3	lopinavir/ritonavir	N/A	N/A	N/A	Hydroxychloroquine	N/A	N/A	N/A
IRCT20200426047212N1	Effect of of Inhalation of Thyme Oil in COVID-19	Shooshtar University of Medical Sciences	2020-05-02	en.irct.ir								both	standard nationwide medication [2 tablets of Hydroxychloroquine sulfate 200 mg as a single dose and 2 tablets of Kaletra(Lopinavir/Ritonavir) 200/200 mg every 12 hours]	yes	3	Hydroxychloroquine sulfate	5 days	400 mg/daily	oral	kaletra(Lopinavir/Ritonavir)	5 days	400/400	oral
IRCT20200504047298N1	Effect of Atazanavir/Ritonavirin treatment of COViD-19	Alborz University of Medical Sciences	2020-06-14	en.irct.ir								comparator	Atazanavir/Ritonavir treatment group receives novel treatment and Lopinavir/Ritonavir treatment group receives standard treatment.	yes	2	lopinavir/ritonavir	N/A	N/A	N/A
IRCT20200506047323N1	The effects of Ginger in treatment COVID-19	Bandare-abbas University of Medical Sciences	2020-05-23	en.irct.ir								both	The standard treatment for COVID-19 based on the Ministry of Health's protocol including hydroxychloroquine sulfate (Amin Pharmaceutical company, Isfahan) at a dose of 200 mg twice a day for a period of 14 days	yes	1	hydroxychloroquine	14 days	400 mg/daily	not specified
IRCT20200506047323N2	Effects of Licorice in treatment of COVID-19	Bandare-abbas University of Medical Sciences	2020-05-31	en.irct.ir	en.irct.ir						yes	both	The standard treatment for COVID-19 based on the Ministry of Health's protocol including hydroxychloroquine sulfate (Amin Pharmaceutical company, Isfahan) at a dose of 200 mg twice a day for a period of 14 days	yes	3	lopinavir/ritonavir	7 days	200/50	not declared	hydroxychloroquine	7 days	400 mg/daily	not declared
IRCT20200506047323N4	Desferal in COVID-19	Bandare-abbas University of Medical Sciences	2020-08-01	en.irct.ir								both	The standard treatment for COVID-19 based on the Ministry of Health's protocol including hydroxychloroquine sulfate (Amin Pharmaceutical company, Isfahan) at a dose of 400 mg twice a day for the first day and 200 mg twice a day for 6 following days.	both	1	hydroxychloroquine	7 days	800 mg first day/ following with 400 per day	not specified
IRCT20200506047323N5	Melatonin in COVID-19	Bandare-abbas University of Medical Sciences	2020-08-14	en.irct.ir								both	Hydroxychloroquine sulfate (Amin Pharmaceutical company, Isfahan) at a dose of 400 mg twice a day for the first day and 200 mg twice a day for six following days	both	1	hydroxychloroquine	7 days	800 mg first day/ following with 400 per day	not specified
IRCT20200509047364N1	Effect of erythropoietin on COVID-19	Bandare-abbas University of Medical Sciences	2020-08-09	en.irct.ir								both	Standard drug treatment according to the treatment protocols of the National Committee for COVID-19 includes Hydroxychloroquine / Chloroquine Phosphate: Hydroxychloroquine sulfate tablets 200 mg or chloroquine phosphate tablets 250 mg (equivalent to 150 mg base dose) 2 tablets every 12 hours on the first day and then one tablet every 12 hours for at least 7 days and up to 14 days. One of the foll…	yes	6	Hydroxychloroquine sulfate	7 days and up to 14 days.	800 mg/daily followed 400 mg/daily	oral	Chloroquine Phosphate	7 days and up to 14 days.	1000 mg/daily followed 500 mg daily	N/A	kaletra tablets (Lopinavir / Ritonavir)	7 days and up to 14 days.	200/800 mg/daily	oral	Atazanavir / Ritonavir tablets	7 days and up to 14 days.	300mg/100mg	oral	Atazanavir	7 days and up to 14 days.	400mg/daily	not specified
IRCT20200509047364N2	Famotidine and COVID-19	Bandare-abbas University of Medical Sciences	2020-08-17	en.irct.ir								both	Standard drug treatment according to the treatment protocols of the National Committee for COVID-19 includes Hydroxychloroquine / Chloroquine Phosphate: Hydroxychloroquine sulfate tablets 200 mg or chloroquine phosphate tablets 250 mg (equivalent to 150 mg base dose) 2 tablets every 12 hours on the first day and then one tablet every 12 hours for at least 7 days and up to 14 days. One of the foll…	yes	6	Hydroxychloroquine sulfate	7 days and up to 14 days.	800 mg/daily followed 400 mg/daily	oral	Chloroquine Phosphate	7 days and up to 14 days.	1000mg/daily followed 500 mg daily	N/A	kaletra tablets (Lopinavir / Ritonavir)	7 days and up to 14 days.	200/800 mg/daily	oral	Atazanavir / Ritonavir tablets	7 days and up to 14 days.	300mg/100mg	oral	Atazanavir	7 days and up to 14 days.	400mg/daily	not specified
IRCT20200522047545N1	Evaluation of herbal compound containing Anacyclus pyrethrum, Senna, Ferrula asafoetida and Terminalia chebula in COVID19	Tabriz University of Medical Sciences	2020-08-05	en.irct.ir								both	standard treatment based on the national protocol (200 mg Hydroxychloroquine tablets or 250 mg Chloroquine phosphate tablets). The pill will be taken for a minimum of 7 days and a maximum of 14 days.	yes	2	Hydroxychloroquine	7 days and a maximum of 14 days	200 mg/daily	oral	Chloroquine phosphate	7 days and a maximum of 14 days	250mg/daily	oral
IRCT20200607047682N1	Clinical trial of Annual SZ drug in Covid-19	Shahid Beheshti University of Medical Sciences	2020-07-27	en.irct.ir								comparator	The drugs in this group are hydroxychloroquine and keltra. Hydroxychloroquine 200 mg daily for 8 days is administered as two stats together and then one every 12 hours for 5 days. About.Cltra tablets (lupinavir / ritonavir): 2 tablets of 50/200 every 12 hours for at least 5 days	yes	3	Hydroxychloroquine	8 days	200mg/daily	oral	Caltra tablets (lupinavir / ritonavir)	5 days	200mg/800 mg daily	oral
IRCT20200609047707N1	Effective of Elman tablet on COVID-19 infection severity	Esfarayen University of Medical Sciences	2020-06-24	en.irct.ir								both	Drugs associated with the treatment of Covid-19 disease are prescribed according to the routine( hydroxychloroquine 200 mg and Kaletra	yes	3	Hydroxychloroquine	not specified	200 mg/daily	not specified	Kaletra	not specified	not specified	not specified
IRCT20200623047897N1	Efficacy of N-acetylcysteine in patients with COVID-19	Iran University of Medical Sciences	2020-08-16	en.irct.ir								both	routine therapeutic regimen (regimen 1: kaletra+ hydroxychloroquine and regimen 2: atazanavir / ritonavir + hydroxychloroquine)	yes	4	kaletra	N/A	N/A	N/A	hydroxychloroquine	N/A	N/A	N/A	atazanavir / ritonavir	N/A	N/A	N/A
IRCT20200913048708N1	Efficacy and safety of Chlorpromazine in the treatment of COVID-19 patients	Mazandaran University of Medical Sciences	2020-10-01	en.irct.ir								both	standard treatment of Atazanavir/Ritonavirdrug 300/100 mg (Razavi Pharmaceutical Institute) once daily	yes	2	Atazanavir/Ritonavir	14 days	300/100 mg/daily	not specified
NCT03376854	Pilot RCT of Therapeutic Hypothermia Plus Neuromuscular Blockade in COVID-19 Patients With ARDS	University of Maryland, Baltimore	07/12/2017	clinicaltrials.gov								both	Acetaminophen and surface temperature management	not specified	2	Acetaminofen	N/A	650 mg/daily	N/A	surface temperature management	N/A	N/A	N/A
NCT04251871	Treatment and Prevention of Traditional Chinese Medicines (TCMs) on COVID-19 Infection	Beijing 302 Hospital	28/01/2020	clinicaltrials.gov	clinicaltrials.gov						yes	both	Conventional medicines: oxygen therapy, antiviral therapy (alfa interferon via aerosol inhalation, and lopinavir/ritonavir, 400mg/100mg, p.o, bid) for 14 days	not specified	4	oxygen therapy	14 days	N/A	inhal.	interferon alpha	14 days	N/A	inhal.	lopinavir/ritonavir	14 days	800mg/200mg-daily	oral
NCT04323345	Efficacy of Natural Honey Treatment in Patients With Novel Coronavirus	Misr University for Science and Technology	23/03/2020	clinicaltrials.gov								both	Current standard care including supportive measures and lopinavir/ritonavir tablets or Arbidol or chloroquine phosphate or Hydroxychloroquine or oseltamivir with or without azithromycin	not specified	6	lopinavir/ritonavir	N/A	N/A	N/A	Arbidol (umifenovir)	N/A	N/A	N/A	chloroquine phosphate or Hydroxychloroquine	N/A	N/A	N/A	oseltamivir	N/A	N/A	N/A	azythromycin	N/A	N/A	N/A
NCT04334967	Hydroxychloroquine in Patients With Newly Diagnosed COVID-19 Compared to Standard of Care	Providence Health & Services	02/04/2020	clinicaltrials.gov								comparator	Vitamin C. Day 1: 1000 mg dose twice (2000 mg total) Days 2-5: 500 mg dose twice (1000 mg total daily).	no	1	Vitamin C	5 days	Day 1: 2000 mg daily Days 2-5: 1000 mg total daily	oral
NCT04345406	Angiotensin Converting Enzyme Inhibitors in Treatment of Covid 19	Tanta University	11/04/2020	clinicaltrials.gov								both	Conventional treatment alexoquine Other Name: chloroquine	not specified	1	chloroqine	N/A	N/A	N/A
NCT04346693	An Open Randomized Study of Dalargin Effectiveness in Patients With Severe and Critical Manifestations of SARS-COVID-19	Burnasyan Federal Medical Biophysical Center	08/04/2020	clinicaltrials.gov								both	Standard therapy recommended by the Ministry of Health of the Russian Federation. Hydroxychloroquine + azithromycin + / - tocilizumab. Hydroxychloroquine intake is conducted according to the following schedule: 400 mg twice per day for 1-2 days of the treatment and 200 mg twice per day during six days of the treatment course. For the tocilizumab, 400 mg intravenously drip slowly (for at least 1 h…	yes	3	Hydroxychloroquine	6 days	1-2 days: 800mg/daily 2-6 days: 400 mg/daily	not specified	tocilizumab	N/A	800mg/daily	i.v.	azithromycin	5 days	Day 1:500 mg/daily day 2-5: 250mg/daily	not specified
NCT04349241	Efficacy and Safety of Favipiravir in Management of COVID-19	Ain Shams University	13/04/2020	clinicaltrials.gov								comparator	Standard of care therapy oseltamivir 75 mg 12 hourly for 5-10 days and hydroxychloroquine 400mg 12 hourly day -1 followed by 200mg 12 hourly daily on day- 2 to day-5-10 Other Name: National Egyptian guideline	not specified	2	ostelamivir	5-10 days	150 mg/daily	not specified	hydroxychloroquine	5-10 days	800mg -day 1 followed by 400mg day- 2 to day-5-10	not specified
NCT04351152	Phase 3 Study to Evaluate Efficacy and Safety of Lenzilumab in Patients With COVID-19	Humanigen, Inc.	15/04/2020	clinicaltrials.gov								both	Standard of care therapy can include remdesivir and/or dexamethasone per institutional treatment guidelines or written policies	yes	2	remdesivir	N/A	N/A	N/A	dexamethasone	N/A	N/A	N/A
NCT04353180	Assessment the Activity Value of Isotretinoin (13- Cis-Retinoic Acid ) in the Treatment of COVID-19 (Randomized)	Kafrelsheikh University	10/04/2020	clinicaltrials.gov								both	standard therapy for COVID-19 (Paracetamol 500 mg /6h, Hydroxychloroquine 500 mg/ 12h, Oseltamivir 150 mg /12 h for 5 days, Azithromycin 1 gm first day then 500 mg/day for 1st line or Clarithromycin 500 mg/12 h for 7-14 days, Ascorbic acid 500 mg/12 h and Cyanocobalamin IV once daily plus Lopinavir 400mg/Ritonavir 100 mg caps 2 capsules twice daily in severe cases)	yes	9	Paracetamol	14 days	2000 mg/daily	not specified	Hydroxychloroquine	14 days	1000 mg/daily	not specified	Oseltamivir	5 days	300 mg/daily	not specified	Azithromycin	N/A	1 g first day then 500 mg/day	not specified	Clarithromycin	7-14 days	1000 mg/daily	not specified	Ascorbic acid	N/A	1000 mg/daily	not specified	Cyanocobalamin	N/A	N/A	i.v.	Lopinavir 400mg/Ritonavir 100 mg	N/A	1600mg/400mg	oral
NCT04360356	Ivermectin and Nitazoxanide Combination Therapy for COVID-19	Tanta University	19/04/2020	clinicaltrials.gov								comparator	Oxygen via ventilators	not specified	1	oxygen therapy	N/A	N/A	N/A
NCT04360980	The Effects of Standard Protocol With or Without Colchicine in Covid-19 Infection	Shahid Beheshti University of Medical Sciences	22/04/2020	clinicaltrials.gov								both	vitamin C 3grams daily , 400 mg Tiamine, Selenium , Omega-3 500 mg daily, Vit A , Vit D, Azithromycine, Ceftriaxone, Kaletra 400 BID 10 days	yes	10	Vitamin C	N/A	3g/daily	N/A	Tiamine	N/A	400mg	N/A	Selenium	N/A	N/A	N/A	omega-3	N/A	500mg/daily	N/A	Vit A/Vit D	N/A	N/A	N/A	Azithromycine, Ceftriaxone	N/A	N/A	N/A	Kaletra	10 days	800mg/daily	N/A
NCT04363437	COlchicine in Moderate-severe Hospitalized Patients Before ARDS to Treat COVID-19	Maimonides Medical Center	23/04/2020	clinicaltrials.gov								both	Usual medical therapy (can include medications such as hydroxychloroquine, azithromycin)	yes	2	chloroqine	N/A	N/A	N/A	azythromycin	N/A	N/A	N/A
NCT04366089	Oxygen-Ozone as Adjuvant Treatment in Early Control of COVID-19 Progression and Modulation of the Gut Microbial Flora	Roberto Poscia MD, PhD	22/04/2020	clinicaltrials.gov								both	Standard of care Azithromycin 500mg 1 cp / day (alternatively lopinavir/ritonavir cps 200/50 mg, 2 cps x 2 / day or darunavir 800 mg 1 cp / day + ritonavir 100 mg 1 cp / day or darunavir/cobicistat 800/150 mg 1 cp / day), plus hydroxychloroquine cp 200 mg, 1 cp x 2 / day. - all patients are treated with the current standard of care on the basis of the interim guidelines of the Italian Society of …	yes	7	Azithromycin 500mg	N/A	500 mg/daily	oral	lopinavir/ritonavir	N/A	800mg/200mg	oral	darunavir	N/A	800 mg/daily	N/A	ritonavir	N/A	100 mg/daily	oral	darunavir/cobicistat	N/A	800/150 mg/daily	N/A	hydroxychloroquine	N/A	400mg/daily	oral
NCT04370262	Multi-site Adaptive Trials for COVID-19	Northwell Health	27/04/2020	clinicaltrials.gov								both	current Standard of Care treatment for COVID-19	yes	1	remdesivir	N/A	N/A	N/A
NCT04384380	Efficacy and Tolerability of Hydroxychloroquine in Adult Patients With COVID-19	Taoyuan General Hospital	07/04/2020	clinicaltrials.gov	clinicaltrials.gov					yes		both	Both study group and comparison group 181 received standard of care comprising supportive treatment for subjects with mild clinical 182 COVID-19 symptoms and antimicrobial therapy for subjects presenting with moderate 183 clinical COVID-19 symptoms. The treatment consisted of: (1) ceftriaxone 2 g daily for 7 days 184 ± azithromycin 500 mg on day 1 and 250 mg on days 2–5; or (2) levofloxacin 750 m…	yes	2	ceftriaxone	for 7 days	2g/daily	not declared	azythromycin	for 5 days	500 mg/daily-1.day then 25o mg/daily	not declared	levofloxacin	5 days	750 mg/daily or 500mg/daily	not declared	moxifloxacin	7-14 days	400 mg/daily	not declared	ostelamivir	5 days	150 mg /daily	not declared
NCT04386447	Phase II RCT to Assess Efficacy of Intravenous Administration of Oxytocin in Patients Affected by COVID-19	Azienda Ospedaliero-Universitaria di Parma	12/05/2020	clinicaltrials.gov								both	Standard of Care (SoC). Standard of Care will comply with the indications of the Emilia-Romagna Region for the treatment of covid-19, and will include the following: Oxygen supply or non-invasive ventilation to target peripheral blood saturation > 94% Hydroxychloroquine 200mg b.i.d w/o an initial 1-2 days loading dose of 400 mg bid for 1-2 days (the dose may be reduced in patients with advanced C…	yes	8	Hydroxychloroquine	N/A	1-2 days: 800 mg daily later 400 mg/daily	not specified	Remdesivir	N/A	200 mg in.v on day 1, followed by a 100 mg	i.v.	Antiretroviral therapy lopinavir / ritonavir or darunavir / cobicistat is permitted	N/A	N/A	N/A	Azithromycin	5 days	500 mg/daily	N/A	Prophylaxis for deep vein thrombosis	N/A	N/A	N/A	Steroids	N/A	N/A	N/A	oxigen	N/A	N/A	N/A
NCT04388826	COVID-19 Treatment of Severe Acute Respiratory Syndrome With Veru-111	Veru Inc.	13/05/2020	clinicaltrials.gov								both	Remdesivir and convalescent plasma is allowed as standard of care	yes	2	remdesivir	N/A	N/A	N/A	convalescent plasma	N/A	N/A	N/A
NCT04390152	Safety and Efficacy of Intravenous Wharton's Jelly Derived Mesenchymal Stem Cells in Acute Respiratory Distress Syndrome Due to COVID 19	BioXcellerator	12/05/2020	clinicaltrials.gov								both	Standard therapy as per hospital protocol, hydroxychloroquine 400mg + Lopinavir/Ritonavir 400/100 or azithromycin 500mg	yes	3	hydroxychloroquine	N/A	400 mg/daily	N/A	Lopinavir/Ritonavir	N/A	400 mg/100 mg daily	N/A	azithromycin	N/A	500 mg/daily	N/A
NCT04393051	Baricitinib Compared to Standard Therapy in Patients With COVID-19	Azienda Ospedaliero, Universitaria Pisana	16/05/2020	clinicaltrials.gov								both	All patients will continue to receive the ongoing standard therapy: chloroquine/idrossichloroquine and low-molecular weight heparin (LMWH) eventually associated with ritonavir/lopinavir or darunavir/ritonavir will be allowed for all included patients.	yes	6	chloroquine/hidroksichloroquine	N/A	N/A	N/A	low-molecular weight heparin (LMWH)	N/A	N/A	N/A	darunavir/ritonavir	N/A	N/A	N/A	ritonavir/lopinavir	N/A	N/A	N/A
NCT04395170	Convalescent Plasma (PC) and Human Intravenous Anti-COVID-19 Immunoglobulin (IV Anti COVID-19 IgG) in Patients Hospitalized for COVID-19.	Lifefactors Zona Franca, SAS	15/05/2020	clinicaltrials.gov								comparator	Standard therapy for COVID-19 according to the recommended pharmacological recommendations of the Colombian Association of Infectious Diseases - ACIN. This therapy is subject to changes that are defined by the Colombian Health Regulatory Authorities. To date, these therapies may include remdesivir, chloroquine, hydroxychloroquine, azithromycin.	yes	4	remdesivir	N/A	N/A	N/A	chloroquine	N/A	N/A	N/A	hydroxychloroquine	N/A	N/A	N/A	azithromycin	N/A	N/A	N/A
NCT04401410	Anti-SARS Cov-2 T Cell Infusions for COVID 19	Baylor College of Medicine	21/05/2020	clinicaltrials.gov								comparator	Patients receive routine care for COVID19 per institutional standards (including antivirals such as remdesivir or other FDA-EUA approved products and thromboprophylaxis).	yes	2	remdesivir	N/A	N/A	N/A	thromboprophylaxis	N/A	N/A	N/A
NCT04409483	Evaluation of Additional Treatments for COVID-19: a Randomized Trial in Niger	Epicentre	28/05/2020	clinicaltrials.gov								both	Paracetamol as needed for the symptomatic treatment of fever and vitamin C 1000 mg daily	no	2	Paracetamol	N/A	N/A	not specified	Vit C	N/A	1000mg/daily	not specified
NCT04411667	Study of Standard of Care Plus Intravenous Immunoglobulin (IVIG) Compared to Standard of Care Alone in the Treatment of COVID-19 Infection	George Sakoulas, MD	29/05/2020	clinicaltrials.gov	clinicaltrials.gov					yes		both	Standard of Care	yes	1	remdesivir	N/A	N/A	not specified
NCT04412291	A Study in Patients With COVID-19 and Respiratory Distress Not Requiring Mechanical Ventilation, to Compare Standard-of-care With Anakinra and Tocilizumab Treatment The Immunomodulation-CoV Assessment (ImmCoVA) Study	Karolinska University Hospital	01/06/2020	clinicaltrials.gov								both	sOC according to local recommendations at the Karolinska University Hospital. Oxygen supplementation so to achieve SpO2>93%. Thrombosis prophylaxis (Fragmin or Innohep and Klexane® or new oral anticoagulants including dabigatran, apixaban or rivaroxaban). Steroids (Betapred 6 mg po) Broad spectrum antibiotics (only in arm B and C) Other Names: Oxygen supplementation Thrombosis prophylaxis Steroid…	yes	4	oxygen therapy	N/A	N/A	N/A	Thrombosis prophylaxis	N/A	N/A	N/A	Steroids	N/A	N/A	N/A	Antibiotics	N/A	N/A	N/A
NCT04416048	Effect of Anticoagulation Therapy on Clinical Outcomes in COVID-19	Charite University, Berlin, Germany	02/06/2020	clinicaltrials.gov								comparator	Subjects will receive standard of care (SOC) treatment SOC including prophylactic LMWH or UFH, when considered appropriate according to the judgment of the treating physician.	both	2	low-molecular-weight heparin (LMWH)	N/A	N/A	N/A	unfractionated heparin (UFH)	N/A	N/A	N/A
NCT04434248	An Adaptive Study of Favipiravir Compared to Standard of Care in Hospitalized Patients With COVID-19	Chromis LLC	13/06/2020	clinicaltrials.gov						yes	yes	comparator	Based on approved clinical recommendations for treatment of COVID-19 in the Russian Federation (but not Favipiravir). Might include hydroxychloroquine, chloroquine, lopinavir/ritonavir or other recommended schemes.	yes	4	hydroxychloroquine	N/A	N/A	N/A	chloroquine	N/A	N/A	N/A	lopinavir/ritonavir	N/A	N/A	N/A
NCT04443725	Efficacy and Safety of Anti HCV Drugs in the Treatment of COVID-19	Cairo University	20/06/2020	clinicaltrials.gov								both	Hydroxychloroquine 400 mg by mouth twice daily for 1 day, then 200 mg by mouth twice daily for 14 days	not specified	1	Hydroxychloroquine	14 days	800 1 day, then 400 mg	oral
NCT04445935	Anticoagulation in Patients Suffering From COVID-19 Disease The ANTI-CO Trial	Hamad Medical Corporation	23/06/2020	clinicaltrials.gov	clinicaltrials.gov						yes	comparator	This group will receive standard anticoagulation with LMWH/UFH	yes	2	low-molecular-weight heparin (LMWH)	N/A	N/A	N/A	unfractionated heparin (UFH)	N/A	N/A	N/A
NCT04454307	Safety and Efficacy of Tramadol in COVID-19 Egyptian Patients	Tanta University	29/06/2020	clinicaltrials.gov								comparator	Standard care delivered in the isolation hospitals. Oxygen ventilation. Other Name: nasal oxygen	not specified	1	oxygen therapy	N/A	N/A	N/A
NCT04463420	Safety and Efficacy of PHR 160 Spray on the Outcomes of Patients With COVID-19	Baqiyatallah Medical Sciences University	04/07/2020	clinicaltrials.gov								both	Hydroxychloroquine 400 mg only on the first day / one naproxen 250 mg every 12 hours for 5 days / 500 mg azithromycin on the first day and 250 mg on the second to fifth days / 40 mg famotidine every 12 hours for 5 days / 25 mg prednisolone daily for 5 days	not specified	5	Hydroxychloroquine	1 day	400mg/daily	not specified	Naproxen	5 days	500 mg/daily	not specified	azithromycin	5 days	Day 1:500 mg/daily day 2-5: 250mg/daily	not specified	Famotidine	5 days	80 mg/daily	not specified	Prednisolone	5 days	25 mg/daily	not specified
NCT04492891	Cyclosporine For The Treatment Of Covid-19(+)	Bryan Burt, MD	20/07/2020	clinicaltrials.gov								both	This includes Remdesivir, Dexamethasone (or other steroids), and convalescent plasma	yes	3	remdesivir	N/A	N/A	N/A	Dexamethasone (or other steroids)	N/A	N/A	N/A	convalescent plasma	N/A	N/A	N/A
NCT04497389	Safety and Feasibility of Amniotic Fluid as a Treatment for COVID-19 Patients	University of Utah	09/06/2020	clinicaltrials.gov								comparator	10 mL normal saline QD for 5 days	yes	1	saline infusion	5 days	10 ml/daily	i.v.
NCT04501783	Study of Efficacy and Safety of TL-FVP-t vs. SOC in Patients With Mild to Moderate COVID-19	R-Pharm	05/08/2020	clinicaltrials.gov								both	SOC will include standard etiotropic therapy (umifenovir + intranasal recombinant interferon alpha, or hydroxychloroquine, or chloroquine) according to MoH of Russian Federation recomendations for COVID-19 Drug: standard concomitant therapy Standard of care according to MoH of Russian Federation recomendation for COVID-19	both	4	umifenovir	N/A	N/A	N/A	interferon alpha	N/A	N/A	intranasal	hydroxychloroquine	N/A	N/A	not specified	chloroquine	N/A	N/A	not specified
NCT04510233	Ivermectin Nasal Spray for COVID19 Patients	Tanta University	10/08/2020	clinicaltrials.gov								both	oxygen via masks or ventilators	not specified	1	oxygen therapy	N/A	N/A	N/A
NCT04513314	Valproate Alone or in Combination With Quetiapine for Severe COVID-19 Pneumonia With Agitated Delirium	University of Miami	12/08/2020	clinicaltrials.gov								both	Standard of Care is a combination of IV dexmedetomidine (D), midazolam (M), ketamine (K) and propofol (P), at the discretion of treating physician.	yes	4	dexmedetomidine	N/A	N/A	i.v.	midazolam	N/A	N/A	i.v.	ketamine	N/A	N/A	i.v.	propofol	N/A	N/A	i.v.
NCT04523831	Clinical Trial of Ivermectin Plus Doxycycline for the Treatment of Confirmed Covid-19 Infection	Dhaka Medical College	19/08/2020	clinicaltrials.gov								both	Paracetamol, Vitamin D, Oxygen if indicated, Low molecular weight heparin, dexamethasone if indicated	both	5	Paracetamol	N/A	N/A	not specified	Vitamin D	N/A	N/A	not specified	Oxigen therapy	N/A	N/A	not specified	LMWH	N/A	N/A	not specified	Dexamethasone	N/A	N/A	not specified
NCT04530422	Efficacy of Sofosbuvir Plus Ledipasvir in Egyptian Patients With COVID-19 Compared to Standard Treatment	Almaza Military Fever Hospital	26/08/2020	clinicaltrials.gov								both	Oseltamivir 150 mg q 12 hours for 10 days ; HCQ 400 q 12 hours for one day followed by 200mg q 12 hours for 9 days ; and Azithromycin 500mg once daily for 1 day , followed by 250mg once daily for 6 days.	yes	3	ostelamivir	10 days	300 mg /daily	not specified	hydroxychloroquine	10 days	800mg for one day followed by 400 mg for 9 days	not specified	Azithromycin	7 days	Day 1:500 mg/daily day 2-6: 250mg/daily	not specified
NCT04532931	COVID-19 Treatment in South Africa	Shin Poong Pharmaceutical Co. Ltd.	26/08/2020	clinicaltrials.gov								both	Standard of care (Paracetamol) SOC - 2 tablets (1000 mg) to be taken 6-hourly as needed	no	1	Paracetamol	N/A	4000 mg/daily	not specified
NCT04536363	Cri Analog PG1 Effectiveness and Safety in Covid-19	Alonso Vera Torres	29/08/2020	clinicaltrials.gov								both	Among the alternatives proposed by the current clinical practice guidelines are: Dexamethasone (4mg ampoule, intravenous) Dose: 6mg intravenous every day for a maximum of 10 days Tocilizumab Dose: 8 mg / kg (maximum dose of 800 mg) IV, maximum 3 doses 8 to 12 hours apart Empirical Antibiotic Therapy in patients with suspected pneumonia (according to management guidelines) Enoxaparin (40mg prefill…	yes	5	Dexamethasone	10 days	6 mg	i.v.	tocilizumab	N/A	8 mg / kg (maximum dose of 800 mg) IV, maximum 3 doses 8 to 12 hours apart	i.v.	Empirical Antibiotic Therapy	N/A	N/A	N/A	Enoxaparin	N/A	40 mg	s.c	LMWH	N/A	10 000 IU/daily	s.c
NCT04542694	Study of Favipiravir Compared to Standard of Care in Hospitalized Patients With COVID-19	Promomed, LLC	04/09/2020	clinicaltrials.gov								comparator	standard therapy prescribed in accordance with the recommended treatment regimens included in the Interim Guidelines for the prevention, diagnosis and treatment of new coronavirus infection (COVID-19) approved by the Russian Ministry of Health (but not Favipiravir) by decision of the investigator and taking into account the availability of drugs at the study site. Might include hydroxychloroquine…	yes	5	hydroxychloroquine	N/A	N/A	N/A	azythromycine	N/A	N/A	N/A	chloroquine	N/A	N/A	N/A	lopinavir/ritonavir	N/A	N/A	N/A
RBR-3rywwg	A clinical, randomized study to evaluate the efficacy and safety of Naproxen compared to placebo in combination with Azithromycin or Levofloxacin in patients with Severe Acute Respiratory Syndrome during the Covid-19 pandemic	Faculdade de Medicina de São Jose do Rio Preto - FUNFARME/FAMERP - São José do Rio Preto, SP, Brazil	10/07/2020	www.ensaiosclinicos.gov.br								both	Standard treatment: amoxacillin / clavulanate (100mg / kg / day) divided into 3 taken via the EV route, azithromycin 500mg once daily via the EV or VO (if spontaneous) or levofloxacin 750mg / day, oseltamivir, 75 mg every 12hrs by SNE or via oral. Oseltamivir should be used for a maximum of 5 days and withdrawn if the SARS-Covid2 PCR test is positive.	yes	5	amoxacillin / clavulanate	N/A	100mg / kg / day	not specified	azithromycin	N/A	500 mg/daily	N/A	levofloxacin	N/A	750/daily	N/A	oseltamivir,	N/A	150/daily	oral
RPCEC00000320	Rectal Ozone in the COVID-19 treatment	National Center for Scientific Research (CNIC)	05/06/2020	rpcec.sld.cu								both	conventional therapy approved by the MINSAP integrated by Oseltamivir (75 mg c / 12 h orally x 14 days) or Kaletra (2 capsules c / 12h orally x 14 days) + Chloroquine ( 1 tab / 12h x 10 days) + Heberferon (3 million IU, IM route, three times a week x 3-4 weeks)	yes	4	Oseltamivir	14 days	150 mg/daily	oral	Kaletra	14 days	not specified	oral	Chloroquine	10 days	not specified	oral	Heberferon	3.-4 weeks	(3 million IU/ 3 times a week	i.m.
	Effectiveness of Interferon Beta 1a, compared to Interferon Beta 1b and the usual therapeutic regimen to treat adults with moderate to severe COVID-19: structured summary of a study protocol for a randomized controlled trial	Trials .	1.883	https://pubmed.ncbi.nlm.nih.gov/32493468							yes	both	The first group (Arm 1) will receive Hydroxychloroquine + Lopinavir / Ritonavir (Kaletra) + Interferon-β 1a (Recigen), the second group (Arm 2) will be administered Hydroxychloroquine + Lopinavir / Ritonavir (Kaletra) + Interferon-β 1b (Ziferon), and the control group (Arm 3) will be treated by Hydroxychloroquine + Lopinavir / Ritonavir (Kaletra).	yes	3	Hydroxychloroquine	10 days	400mg bid for first day then 200mg bid for 10 days	oral	lopinavir / ritonavir	10-14 days	800mg/200mg for 10-14 days	oral
	Adding Colchicine to the Antiretroviral Medication - Lopinavir/Ritonavir (Kaletra) in Hospitalized Patients with Non-Severe Covid-19 Pneumonia: a Structured Summary of a Study Protocol for a Randomized Controlled Trial	Trials .	1.883	https://pubmed.ncbi.nlm.nih.gov/32503620							yes	both	(Supplementary file) Usual standard treatment according to national guidelines which both treatment and control groups would receive included: vitamin C 3grams daily, 400 mg Thiamine, Selenium, Omega-3 500 mg daily, Vitamin A, Vitamin D, Azithromycin, Ceftriaxone	yes	8	Vitamine C	N/A	3 g/daily	not declared	Thiamine	N/A	400 mg	not declared	Selenium, Vitamin A, Vitamine D	N/A	N/A	not declared	Omega3	N/A	500 mg daily	not declared	Azythromycin, Ceftriaxone	N/A	N/A	N/A
	Outpatient treatment of COVID-19 with steroids in the phase of mild pneumonia without the need for admission as an opportunity to modify the course of the disease: a structured summary of a randomised controlled trial	Trials .	1.883	https://pubmed.ncbi.nlm.nih.gov/32646502							yes	both	Eligible patients will be randomized to receive standard outpatient treatment only(group 1) or standard outpatient treatment plus prednisone (group 2).- Group 1: paracetamol 1 g/8 h (on demand) + hydroxychloroquine 400 mg/12h the first day, 200 mg/12 h for 4days + azithromycin 500 mg/24h for 5 days.	no	3	Paracetamol	on demand	3g/daily	oral	hydroxychloroquine	5 days	800 mg/daily-1.day 400 mg/daily other days	oral	azithromycin	5 days	500 mg/daily	oral
	"effect of calcifediol treatment and best available therapy versus best available therapy on intensive care unit admission and mortality among patients hospitalized for COVID-19: a pilot randomized clinical study"	J Steroid Biochem Mol Biol .	3.813	https://pubmed.ncbi.nlm.nih.gov/32871238							yes	both	All hospitalized patients received as best available therapy the same standard care, (per hospital protocol), of a combination of hydroxychloroquine (400 mg every 12 h on the first day, and 200 mg every 12 h for the following 5 days), azithromycin (500 mg orally for 5 days) and for patients with pneumonia and NEWS score≥5, a broad spectrum antibiotic (ceftriaxone2 g intravenously every 24 h for 5…	yes	3	hydroxychloroquine	6 days	400 mg every 12 h on the first day, and 200 mg every 12 h	oral	azithromycin	5 days	500 mg/daily	oral	ceftriaxone	5 days	2g/daily	i.v.
	Aprepitant as a combinant with Dexamethasone reduces the inflammation via Neurokinin 1 Receptor Antagonism in severe to critical Covid-19 patients and potentiates respiratory recovery: A novel therapeutic approach	10.1101/2020.08.01.20166678	NCT04468646							yes		both	Azithromycin, Remdisivir, Tocilizumab were administered in both the groups as routine management and usual care, irrespective of the group allocation	yes	3	Azithromycin	N/A	N/A	not declared	Remdisivir	N/A	N/A	not declared	Tocilizumab	N/A	N/A	not declared
	Beneficial effects of colchicine for moderate to severe COVID-19: an interim analysis of a randomized, double-blinded, placebo controlled clinical trial	https://doi.org/10.1101/2020.08.06.20169573	RBR8jyhxh (http://www.ensaiosclinicos.gov.br/rg/RBR-8jyhxh/)							yes		both	Azithromycin, hydroxychloroquine, heparine, methyprednisolone	yes	4	azithromycin	up to 7 days	500mg/daily	oral	hydroxychloroquine	up to 8 days	800mg daily for 2 days then 400mg daily for 8 days	oral	heparin	until the end of hospitalization	5000UI	not declared	Methyprednisolone	for 5 days	0.5mg/kg	i.v.
	Clearing the fog: Is HCQ effective in reducing COVID-19 progression: A randomized controlled trial	https://doi.org/10.1101/2020.07.30.20165365	NCT04491994							yes		both	Standard of care (SOC) treatment comprised of oral Vit C, oral Zinc, oral Vit-D and tablet Paracetamol (for body aches/fever), intravenous fluids, hemodynamic monitoring, and laboratory testing for SARS-CoV-2 and baseline blood parameters.	yes	4	vit C	N/A	2 g	not declared	Vit D	N/A	1ug	not declared	Zinc	N/A	50mg	not declared	Paracetamol	N/A	N/A	N/A
	Clinical Outcomes and Plasma Concentrations of Baloxavir Marboxil and Favipiravir in COVID-19 Patients: An Exploratory Randomized, Controlled Trial	https://doi.org/10.1101/2020.04.29.20085761.this	ChiCTR 2000029544							yes		both	All patients start the recommended antiviral treatment (lopinavir/ritonavir, 19 darunavir/cobicistat or arbidol, described below). All of them were 9 used in combination with interferon-α inhalation (100,000 iu, tid or qid).	yes	6	lopinavir/ritonavir	N/A	800/200mg,	oral	durunavir/cobistat	N/A	800/150mg, once daily	oral	arbidol	N/A	600mg/daily	oral	interferon-α	N/A	300000-400000 IU,daily	inhal.
	Combined metabolic cofactor supplementation accelerates recovery in mild-tomoderate COVID-19	https://doi.org/10.1101/2020.10.02.20202614	NCT04573153							yes		both	:all patients also received standard of care therapy (for Turkey) with hydroxychloroquine (HQ) for five days	no	1	hydroxychloroquine	5 days	N/A	oral
	Convalescent Plasma for COVID-19. A randomized clinical trial	https://doi.org/10.1101/2020.07.01.20139857	NCT04342182							yes		both	Off-label use of EMA-approved drugs (e.g. chloroquine, azithromycin, lopinavir/ritonavir, tocilizumab, anakinra) as a treatment for COVID-19 was allowed in hospitals were this was part of the standard of care.	yes	6	chloroquine	N/A	N/A	not declared	azithromycin	N/A	N/A	N/A	lopinavir/ritonavir	N/A	N/A	N/A	tocilizumab	N/A	N/A	N/A	anakinra	N/A	N/A	not declared
	Effect and safety of combination of interferon alpha-2b and gamma or interferon alpha-2b for negativization of SARS-CoV-2 viral RNA. Preliminary results of a randomized controlled clinical trial	https://doi.org/10.1101/2020.07.29.20164251	registroclinico.sld.cu/en/trials/RPCEC00000307							yes		both	Additionally, all patients received lopinavirritonavir 200/50 mg every 12 h and chloroquine 250 mg every 12 h (standard of care).	yes	3	lopinavir-ritonavir	N/A	400/100 daily	not declared	chloroquine	N/A	500mg daily	N/A
	Efficacy and safety of interferon β-1a in treatment of severe COVID-19: A randomized clinical trial	https://doi.org/10.1101/2020.05.28.20116467	IRCT20100228003449N28							yes		both	The standard of care (the hospital protocol) consisted of hydroxychloroquine (400 mg BD in first day and then 200 mg BD) plus lopinavir/ritonavir (400/100 mg BD) or atazanavir/ritonavir (300/100 mg daily) for 7-10 days.	yes	3	hydroxychloroquine	7-10 days	800 mgin first day and then400mg	not declared	lopinavir/ritonavi	7-10 days	800/200 mg	not declared	atazanavir/ritonavir	7-10 days	300/100 mg daily	not declared
	Efficacy of hydroxychloroquine in patients with COVID-19: results of a randomized clinical trial	10.1101/2020.03.22.20040758	ChiCTR2000029559							yes		both	oxygen therapy, antiviral agents, antibacterial agents, and immunoglobulin, with or without corticosteroids	yes	5	oxygen therapy	N/A	N/A	N/A	antiviral agents	N/A	N/A	N/A	antibacterial agents	N/A	N/A	N/A	immunoglobulin	N/A	N/A	N/A	corticosteroids	N/A	N/A	N/A
	Tocilizumab in Hospitalized Patients With COVID-19 Pneumonia	10.1101/2020.08.27.20183442	NCT04320615							yes		control	Standard care per local practice (antiviral treatment, low-dose steroids, convalescent plasma, supportive care) was permitted; however, concomitant treatment with another investigational agent (except antivirals) or any immunomodulatory agent was prohibited.	yes	3	antiviral treatment	N/A	N/A	N/A	low-dose steroids	N/A	N/A	N/A	convalescent plasma	N/A	N/A	N/A
	Treatment with an Anti-CK2 Synthetic Peptide Improves Clinical Response in Covid-19 Patients with Pneumonia. A Randomized and Controlled Clinical Trial	10.1101/2020.09.03.20187112	(Code: IG/CIGB300I/CV/2001)							yes		both	In this clinical study we administered intravenous CIGB-325 at 2.5 mg/kg along with 104 standard-of-care for treating SARS-Cov2 positive patients in Cuba which is based on 105 alpha 2b-IFN plus kaletra/hydroxyquinoline	yes	4	105 alpha 2b-IFN	N/A	N/A	not declared	Lopinavir/ritonavir	N/A	N/A	not declared	hydroxyquinoline	N/A	N/A	not declared
													SoC including antimalarials, antivirals and macrolides.	yes	3	antimalarial	N/A	N/A	N/A	Antivirals	N/A	N/A	N/A	Macrolides	N/A	N/A	N/A
													Control group: Receiving standard antiviral treatment and Chloroquine. Intervention group: Receiving drugs used in control group plus subcutaneous injection of 40 mg adalimumab into the periumbilical region	yes	2	Chloroquine	N/A	N/A	N/A	Antivirals	N/A	N/A	N/A
													usual treatments (Fifth Edition of the Novel Corona Virus Guidelines: hydroxychloroquine/chloroquine phosphate with or without lopinavir/ritonavir or atazanavir/ritonavir)	yes	6	hydroxychloroquine/chloroquine phosphate	N/A	N/A	N/A	lopinavir/ritonavir	N/A	N/A	N/A	atazanavir/ritonavir	N/A	N/A	N/A
[truncated: 13 more columns]
